# Supplementary material for: 2-Fluoro-6-[(E)-(pyridin-2-yl)imino­meth­yl]phenol
Source: Acta Crystallogr Sect E Struct Rep Online. 2011 Nov 23;67(Pt 12):o3403. doi: 10.1107/S1600536811048963 (PMC3239042; doi:10.1107/S1600536811048963)
Supplement: Supplementary file 3 [file e-67-o3403-Isup3.hkl]

# 
# h,k,l, Fc-squared, Fo-squared, sigma(Fo-squared) and status flag 
# 
data_I
_shelx_title ' a in P-1                    New: P21/c' 
_shelx_refln_list_code          4 
_shelx_F_calc_maximum      140.19 
_exptl_crystal_F_000       447.91 
_reflns_d_resolution_high  0.8117 
 
loop_ 
 _symmetry_equiv_pos_as_xyz 
 'x, y, z' 
 '-x, y+1/2, -z+1/2' 
 '-x, -y, -z' 
 'x, -y-1/2, z-1/2' 
 
_cell_length_a     5.0120 
_cell_length_b    19.7640 
_cell_length_c    10.8020 
_cell_angle_alpha  90.000 
_cell_angle_beta  101.420 
_cell_angle_gamma  90.000 
 
_shelx_F_squared_multiplier     1.000 
 
loop_ 
 _refln_index_h 
 _refln_index_k 
 _refln_index_l 
 _refln_F_squared_calc 
 _refln_F_squared_meas 
 _refln_F_squared_sigma 
 _refln_observed_status 
   1   0   0      157.68      168.54      4.86 o 
   2   0   0      135.86      133.72      6.21 o 
   3   0   0       32.74       37.43      5.13 o 
   4   0   0        0.11        1.80      3.96 o 
   5   0   0      427.97      492.58     22.32 o 
   6   0   0        0.01        8.19      6.30 o 
   1   1   0       14.16       18.72      2.16 o 
   2   1   0        0.74       -2.43      2.43 o 
   3   1   0        0.01       -3.06      3.06 o 
   4   1   0        7.76        0.63      5.49 o 
   5   1   0       63.25       53.81     10.89 o 
   6   1   0        0.31       -3.06      5.85 o 
   0   2   0      371.98      353.64      4.95 o 
   1   2   0     1189.76     1326.47     14.04 o 
   2   2   0       39.98       43.64      4.05 o 
   3   2   0       85.49       79.37      6.30 o 
   4   2   0        6.19        4.77      5.31 o 
   5   2   0        2.85        0.00      7.02 o 
   6   2   0        5.00       -0.99      8.28 o 
   1   3   0     7663.77     7128.52    143.62 o 
   2   3   0      684.02      734.91     14.94 o 
   3   3   0       19.51       22.23      4.23 o 
   4   3   0      114.05      100.33      9.81 o 
   5   3   0        3.66        2.43      5.04 o 
   6   3   0        4.94        1.08      5.76 o 
   0   4   0      165.47      160.08      4.86 o 
   1   4   0     4573.36     4718.63     29.88 o 
   2   4   0        1.45        2.43      1.89 o 
   3   4   0       14.25       16.11      3.33 o 
   4   4   0      345.22      320.71     15.75 o 
   5   4   0        0.09        1.62      4.59 o 
   1   5   0       45.83       44.99      3.87 o 
   2   5   0       92.13       93.40      5.94 o 
   3   5   0       16.32       25.38      4.41 o 
   4   5   0       40.69       55.16      7.92 o 
   5   5   0        2.11        0.00      4.95 o 
   0   6   0      728.20      682.72     11.79 o 
   1   6   0      367.00      375.60      9.72 o 
   2   6   0       27.38       23.58      3.96 o 
   3   6   0      231.14      235.13     11.52 o 
   4   6   0        6.76        7.11      4.95 o 
   5   6   0        0.81        3.33      2.70 o 
   1   7   0      436.45      424.37     11.16 o 
   3   7   0       92.35       86.12      7.11 o 
   4   7   0        4.77        7.92      3.96 o 
   5   7   0        0.20        0.00      4.23 o 
   0   8   0       46.98       59.39      4.59 o 
   1   8   0      467.28      477.73     12.60 o 
   2   8   0       12.41        9.81      3.24 o 
   3   8   0        1.35        8.37      2.79 o 
   4   8   0        1.56        0.00      3.33 o 
   5   8   0        0.00        3.51      4.68 o 
   1   9   0      136.32      129.04      7.92 o 
   2   9   0       50.01       51.74      4.86 o 
   3   9   0       20.80       22.32      5.13 o 
   4   9   0       19.56       21.15      5.94 o 
   5   9   0        0.22       -4.50      5.49 o 
   0  10   0      420.48      389.63     12.24 o 
   1  10   0      387.51      414.38     13.14 o 
   2  10   0       19.35       24.84      4.14 o 
   3  10   0       15.13       19.44      4.32 o 
   4  10   0       35.14       13.14      6.66 o 
   5  10   0        2.08       -2.79      6.21 o 
   1  11   0        2.85       -4.23      4.23 o 
   2  11   0        0.13        0.45      2.97 o 
   3  11   0        3.82       11.43      3.69 o 
   4  11   0        2.17        0.72      4.59 o 
   5  11   0        1.40       -5.67      5.67 o 
   0  12   0        3.82        2.07      2.43 o 
   1  12   0        9.87       18.63      4.23 o 
   2  12   0       66.29       70.01      6.66 o 
   3  12   0       15.37       24.75      6.30 o 
   4  12   0        1.77       -4.50      4.50 o 
   5  12   0        0.01        2.97      4.50 o 
   1  13   0       11.13        6.75      3.24 o 
   2  13   0       74.28       68.93      7.29 o 
   3  13   0        8.05       10.08      3.51 o 
   4  13   0        0.00       -0.81      5.22 o 
   5  13   0        1.52        0.00      4.95 o 
   0  14   0        3.52        3.51      3.24 o 
   1  14   0       35.80       39.32      5.40 o 
   2  14   0       25.24       33.92      5.58 o 
   3  14   0        6.32        6.39      3.69 o 
   4  14   0        2.87        6.03      4.32 o 
   1  15   0        5.11        3.42      3.69 o 
   2  15   0       10.96       19.08      4.14 o 
   3  15   0       13.35        5.94      4.59 o 
   4  15   0        0.34       -2.70      4.68 o 
   0  16   0       20.63       16.47      4.95 o 
   1  16   0        4.32        9.18      3.51 o 
   2  16   0        0.21       -3.42      4.14 o 
   3  16   0       12.32       18.90      5.13 o 
   4  16   0        7.99        8.46      5.85 o 
   1  17   0        8.20        3.33      5.04 o 
   2  17   0       18.56       15.21      4.86 o 
   3  17   0       12.21       14.13      4.95 o 
   4  17   0        9.88        9.81      5.67 o 
   0  18   0        3.12        2.70      3.96 o 
   1  18   0        5.41       12.69      3.87 o 
   2  18   0        9.40       14.67      5.04 o 
   3  18   0        2.20        7.92      4.05 o 
   4  18   0        2.14        3.06      6.39 o 
   1  19   0        1.11        0.00      4.14 o 
   2  19   0        0.15        4.95      3.51 o 
   3  19   0        3.46       -7.02      7.02 o 
   0  20   0      334.39      371.82     19.71 o 
   1  20   0        0.39        0.81      3.51 o 
   2  20   0        0.03       -1.71      4.05 o 
   3  20   0        0.07        0.00      4.14 o 
   1  21   0        2.15        2.61      5.40 o 
   2  21   0        0.21       11.07      3.96 o 
   3  21   0        0.23        4.14      4.86 o 
   0  22   0       57.47       71.63      9.90 o 
   1  22   0        4.83       -5.49      7.11 o 
   2  22   0        0.31       -6.03      6.03 o 
   1  23   0       38.16       41.93     10.44 o 
   0  24   0        0.83        4.05      4.77 o 
   1  24   0       32.69       26.91      9.63 o 
  -6   1   1        2.37        5.04      6.93 o 
  -5   1   1       44.06       48.95      8.64 o 
  -4   1   1        5.02        2.88      3.42 o 
  -3   1   1      231.41      216.77     10.17 o 
  -2   1   1      118.50      110.86      5.67 o 
  -1   1   1     2438.45     2520.21     18.72 o 
   0   1   1        0.59        1.57      0.95 o 
   1   1   1       41.18       40.04      3.06 o 
   2   1   1     1457.57     1536.58     21.51 o 
   3   1   1        2.33        2.25      2.61 o 
   4   1   1        1.55        8.64      5.31 o 
   5   1   1       43.87       32.66      8.64 o 
  -6   2   1        2.37       -6.03      6.03 o 
  -5   2   1       69.03       53.09     10.35 o 
  -4   2   1       11.21        8.82      3.96 o 
  -3   2   1      210.15      224.42     10.44 o 
  -2   2   1      419.89      428.24     11.16 o 
  -1   2   1     1801.82     1986.69     17.37 o 
   0   2   1     3753.70     2991.63     72.75 o 
   1   2   1      521.52      528.57      9.63 o 
   2   2   1      809.03      914.34     16.83 o 
   3   2   1      153.56      178.71      9.54 o 
   4   2   1       60.28       53.81      7.47 o 
   5   2   1       15.99       13.95      7.74 o 
  -6   3   1        3.97       -8.01      8.01 o 
  -5   3   1        5.67       11.79      5.31 o 
  -4   3   1        1.01        1.17      4.23 o 
  -3   3   1        9.29        9.81      3.60 o 
  -2   3   1       31.85       36.26      3.87 o 
  -1   3   1      584.91      644.65     10.53 o 
   0   3   1      259.26      249.43      3.98 o 
   1   3   1       31.56       33.74      2.97 o 
   2   3   1        2.82        3.69      1.71 o 
   3   3   1        0.12        2.25      2.88 o 
   4   3   1      113.81      120.85     10.62 o 
   5   3   1        1.36       -3.33      6.48 o 
  -6   4   1       13.57        6.12      7.56 o 
  -5   4   1       26.81       38.24      6.75 o 
  -4   4   1        0.16       -3.78      3.78 o 
  -3   4   1      405.62      415.73     14.04 o 
  -2   4   1      329.50      340.41     10.71 o 
  -1   4   1      294.39      325.48      8.19 o 
   0   4   1     5548.89     4436.11     75.14 o 
   1   4   1       12.79       11.07      2.07 o 
   2   4   1      326.31      348.24     10.98 o 
   3   4   1      276.12      309.91     12.60 o 
   4   4   1       56.35       61.01      8.82 o 
   5   4   1       13.55        7.56      5.58 o 
  -5   5   1        6.45        0.00      5.94 o 
  -4   5   1       15.36       13.50      5.76 o 
  -3   5   1      103.71       96.73      7.65 o 
  -2   5   1     2489.28     2710.26     29.96 o 
  -1   5   1     2799.82     2785.93     24.66 o 
   0   5   1      523.18      523.91     17.01 o 
   1   5   1      631.72      623.69     12.24 o 
   2   5   1      168.73      196.98      8.46 o 
   3   5   1      280.89      303.34     12.78 o 
   4   5   1       34.80       47.33      6.93 o 
   5   5   1        9.41       11.07      6.30 o 
  -5   6   1        0.06       -4.95      5.67 o 
  -4   6   1       27.62       27.72      6.48 o 
  -3   6   1       60.40       61.01      6.75 o 
  -1   6   1      399.41      397.55     10.17 o 
   0   6   1      142.42      136.22      4.07 o 
   1   6   1      841.72      805.82     14.76 o 
   2   6   1       41.06       45.98      4.41 o 
   3   6   1      151.94      151.53      9.45 o 
   4   6   1       69.55       67.04      7.92 o 
   5   6   1        0.12       -5.31      5.31 o 
  -5   7   1        1.90        5.85      3.69 o 
  -4   7   1       55.19       40.85      7.02 o 
  -3   7   1       42.08       42.11      5.94 o 
  -2   7   1      215.97      267.71     10.53 o 
  -1   7   1      459.78      415.01     10.89 o 
   0   7   1      120.66      114.17      4.00 o 
   1   7   1      689.90      712.86     14.67 o 
   2   7   1      171.85      187.35      9.00 o 
   3   7   1        8.59        7.74      3.87 o 
   4   7   1        0.93        0.72      4.77 o 
   5   7   1        0.34        0.90      4.41 o 
  -5   8   1        0.66        0.00      4.23 o 
  -4   8   1       35.68       31.49      7.47 o 
  -3   8   1        0.56        3.60      2.88 o 
  -2   8   1        0.52       -3.33      3.33 o 
  -1   8   1      733.56      750.56     15.39 o 
   0   8   1       82.98       72.64     11.25 o 
   1   8   1      355.92      355.26     11.07 o 
   2   8   1       50.90       46.52      5.04 o 
   3   8   1       13.07       11.88      4.68 o 
   4   8   1       68.44       58.31      7.47 o 
   5   8   1        0.03        0.90      5.49 o 
  -5   9   1        3.39       -4.41      5.76 o 
  -4   9   1       69.49       74.15      8.46 o 
  -3   9   1       17.14       10.80      3.60 o 
  -2   9   1       90.44       89.98      6.84 o 
  -1   9   1      465.20      451.54     13.14 o 
   0   9   1       66.75       68.29      3.59 o 
   1   9   1     1678.12     1693.07     25.11 o 
   2   9   1        2.43        4.32      2.52 o 
   3   9   1       58.44       65.42      7.11 o 
   4   9   1        1.88       -4.50      4.50 o 
   5   9   1        0.56        0.00      5.58 o 
  -5  10   1        0.02        6.39      4.59 o 
  -4  10   1        4.67        6.48      4.14 o 
  -3  10   1        3.16        0.54      3.42 o 
  -2  10   1        0.55        2.25      2.16 o 
  -1  10   1       46.73       48.59      4.77 o 
   0  10   1       15.40       15.21      2.20 o 
   1  10   1      140.57      147.94      8.64 o 
   2  10   1       26.86       27.00      4.23 o 
   3  10   1        4.04        4.14      4.59 o 
   4  10   1        0.14       -2.25      3.42 o 
   5  10   1        0.57       10.44      3.87 o 
  -5  11   1        1.34        1.89      5.76 o 
  -4  11   1        0.99        2.25      2.88 o 
  -3  11   1       10.73       11.88      3.96 o 
  -2  11   1       64.12       62.90      6.39 o 
  -1  11   1        4.67        0.81      2.34 o 
   0  11   1        4.51        3.87      1.91 o 
   1  11   1      523.10      567.36     16.74 o 
   2  11   1        0.22        2.97      2.70 o 
   3  11   1        7.70        0.63      4.32 o 
   4  11   1        0.01        7.02      3.60 o 
   5  11   1        0.36       13.68      4.95 o 
  -5  12   1        3.12       -4.86      6.75 o 
  -4  12   1        8.11        3.87      4.59 o 
  -3  12   1        6.24        5.67      4.50 o 
  -2  12   1       34.28       39.68      4.86 o 
  -1  12   1        3.95       -2.25      3.33 o 
   0  12   1      167.55      160.99     12.69 o 
   1  12   1      170.12      190.68     10.35 o 
   2  12   1        0.59        3.69      2.70 o 
   3  12   1       10.83       13.05      4.05 o 
   4  12   1        0.54       -4.77      4.77 o 
   5  12   1        0.88       -6.30      6.30 o 
  -5  13   1        0.06        2.97      4.59 o 
  -4  13   1       10.87        6.48      5.04 o 
  -3  13   1        0.40        0.00      3.60 o 
  -2  13   1        4.57        7.74      2.43 o 
  -1  13   1        0.76        0.45      2.70 o 
   0  13   1      232.03      233.67      8.24 o 
   1  13   1       68.32       73.43      7.02 o 
   2  13   1       23.93       20.52      4.86 o 
   3  13   1        0.37        6.84      2.79 o 
   4  13   1        2.98       -3.42      6.66 o 
   5  13   1        6.68       10.35      4.86 o 
  -5  14   1        0.06        3.06      4.77 o 
  -4  14   1        5.42        5.94      5.58 o 
  -3  14   1       20.22        9.81      4.68 o 
  -2  14   1        0.22        3.51      3.24 o 
  -1  14   1        4.71        2.07      3.96 o 
   0  14   1       27.05       28.71      3.46 o 
   1  14   1       69.51       72.53      8.01 o 
   2  14   1      118.91      124.00      9.81 o 
   3  14   1        0.60        1.44      4.77 o 
   4  14   1        0.84        0.90      4.86 o 
  -4  15   1        5.10        7.11      4.50 o 
  -3  15   1       22.78       18.45      5.49 o 
  -2  15   1      147.00      174.39     11.88 o 
  -1  15   1        3.93        2.25      3.33 o 
   0  15   1        5.21        8.71      2.74 o 
   1  15   1       10.35        8.01      4.32 o 
   2  15   1       37.24       40.85      6.48 o 
   3  15   1        3.74       -0.81      4.50 o 
   4  15   1        4.79        7.29      5.22 o 
  -4  16   1        0.04        5.58      4.50 o 
  -3  16   1       23.53       12.51      7.29 o 
  -2  16   1       11.61       18.90      5.13 o 
  -1  16   1       35.51       39.14      6.48 o 
   0  16   1       22.59       29.42      5.04 o 
   1  16   1        0.31        8.01      2.70 o 
   2  16   1       46.36       44.90      6.93 o 
   3  16   1       14.14        6.48      6.30 o 
   4  16   1        3.51        1.89      5.94 o 
  -4  17   1        1.22       -5.85      5.85 o 
  -3  17   1        1.72        8.28      4.77 o 
  -2  17   1        0.28       -1.44      3.78 o 
  -1  17   1       24.90       26.91      5.58 o 
   0  17   1       34.92       41.20      5.76 o 
   1  17   1        3.42       -1.98      4.77 o 
   2  17   1        0.11       -4.68      4.68 o 
   3  17   1        2.48       -2.52      5.31 o 
   4  17   1        1.62       -0.99      5.94 o 
  -4  18   1        0.03       -3.06      5.31 o 
  -3  18   1       11.57       19.98      6.66 o 
  -2  18   1        0.01       -2.34      3.96 o 
  -1  18   1        5.59        8.46      4.59 o 
   0  18   1        8.95        8.70      3.78 o 
   1  18   1        3.39        3.60      4.23 o 
   2  18   1        4.26        7.02      4.50 o 
   3  18   1        0.00       -0.90      4.86 o 
  -3  19   1       23.73       20.25      8.01 o 
  -2  19   1        9.94       10.62      6.39 o 
  -1  19   1        6.10        3.06      5.76 o 
   0  19   1       27.06       20.62      5.66 o 
   1  19   1       19.73       14.49      6.21 o 
   2  19   1       24.88       27.45      6.93 o 
   3  19   1        4.91        9.45      5.94 o 
  -3  20   1        1.69       -3.87      5.94 o 
  -2  20   1        2.84        5.22      3.69 o 
  -1  20   1        0.15       10.53      4.05 o 
   0  20   1       57.87       61.82      9.49 o 
   1  20   1        2.41        1.62      4.14 o 
   2  20   1        2.89        2.61      5.04 o 
   3  20   1        1.19       -1.98      4.68 o 
  -3  21   1        0.00        5.13      4.23 o 
  -2  21   1        0.24        2.79      4.23 o 
  -1  21   1       17.58       28.44      7.47 o 
   0  21   1        9.90       12.17      4.19 o 
   1  21   1        4.18       -6.66      6.66 o 
   2  21   1        1.33       -0.90      5.04 o 
  -2  22   1        0.88        0.00      4.77 o 
  -1  22   1        9.54       -5.49      7.74 o 
   0  22   1        1.37       -1.80      3.69 o 
   1  22   1        1.05        5.58      4.50 o 
   2  22   1        5.94       12.87      4.95 o 
  -2  23   1        1.23        1.08      5.76 o 
  -1  23   1       14.75        8.82      6.93 o 
   0  23   1        0.07        4.77      3.57 o 
   1  23   1       10.00        1.98      6.48 o 
  -1  24   1        0.37       -5.22      7.29 o 
   0  24   1       12.11       12.71      4.82 o 
  -6   0   2        8.12       -4.95      7.38 o 
  -5   0   2      236.88      253.94     17.01 o 
  -4   0   2        3.84       -3.96      3.96 o 
  -3   0   2      601.77      569.96     15.93 o 
  -2   0   2       32.05       35.27      3.78 o 
  -1   0   2       58.47       56.42      3.33 o 
   0   0   2    14831.48    11711.40    163.68 o 
   1   0   2     1727.29     1703.60     18.63 o 
   2   0   2      689.27      745.53     16.11 o 
   3   0   2       44.81       48.95      6.12 o 
   4   0   2        8.77        3.24      4.95 o 
   5   0   2       13.77       22.95      6.39 o 
  -6   1   2        1.31        3.96      7.20 o 
  -5   1   2        8.00       14.67      7.11 o 
  -4   1   2       14.82       13.32      4.41 o 
  -3   1   2        0.45        2.52      2.52 o 
  -2   1   2      812.08      916.68     16.02 o 
  -1   1   2      897.06      899.31     12.24 o 
   0   1   2      258.67      226.82      3.98 o 
   1   1   2       26.67       24.75      2.88 o 
   3   1   2      271.32      294.79     12.24 o 
   4   1   2       10.95        9.72      5.13 o 
   5   1   2        0.51        5.94      5.13 o 
  -6   2   2       23.65       31.04      9.54 o 
  -5   2   2        2.40        1.53      4.41 o 
  -4   2   2        0.01        2.88      2.79 o 
  -3   2   2        9.27        8.01      4.23 o 
  -1   2   2      702.02      764.33     11.79 o 
   0   2   2     2365.50     2119.22     19.98 o 
   1   2   2        0.12       -1.08      2.16 o 
   2   2   2      279.29      322.33     10.89 o 
   3   2   2        0.12       -1.89      3.15 o 
   4   2   2        1.16        8.46      4.59 o 
   5   2   2        3.92        0.81      7.29 o 
  -6   3   2       39.40       23.13     10.17 o 
  -5   3   2        4.36        3.87      5.67 o 
  -4   3   2        0.02       -0.63      2.88 o 
  -3   3   2        6.77        8.10      3.69 o 
  -2   3   2       79.63       87.02      5.85 o 
  -1   3   2    19652.85    17506.21    241.61 o 
   0   3   2       82.94       69.73      3.91 o 
   1   3   2      553.61      531.45     11.07 o 
   3   3   2       31.93       29.61      4.59 o 
   4   3   2      137.38      124.81     11.16 o 
   5   3   2        2.40        8.64      4.05 o 
  -6   4   2       13.56       21.33      7.65 o 
  -5   4   2        0.08        3.96      4.23 o 
  -4   4   2        6.22       13.23      3.51 o 
  -2   4   2      701.82      722.85     15.30 o 
  -1   4   2    15734.39    14473.45    231.26 o 
   0   4   2       36.70       33.93      2.16 o 
   1   4   2      272.50      287.05      8.55 o 
   2   4   2       36.55       43.73      4.23 o 
   3   4   2        3.90        3.96      3.33 o 
   4   4   2      264.98      262.76     14.49 o 
   5   4   2        0.07       -4.32      6.12 o 
  -6   5   2        0.42       11.34      5.58 o 
  -5   5   2        0.16        1.62      3.60 o 
  -4   5   2        0.08        0.00      3.33 o 
  -3   5   2       24.81       22.23      4.50 o 
  -2   5   2       48.50       48.77      4.68 o 
  -1   5   2     1533.22     1580.86     19.53 o 
   0   5   2      200.16      187.97      4.61 o 
   1   5   2        9.37        8.37      2.25 o 
   2   5   2        4.99        2.97      2.61 o 
   3   5   2       76.37       78.47      7.65 o 
   4   5   2      110.13       90.97      9.72 o 
   5   5   2        0.17       -1.80      4.14 o 
  -5   6   2        0.01        0.00      5.31 o 
  -4   6   2        0.60       -3.42      3.42 o 
  -3   6   2        8.92       11.79      3.06 o 
  -2   6   2     1851.01     2088.73     27.36 o 
  -1   6   2       57.38       54.44      4.41 o 
   0   6   2        0.20        0.02      1.66 o 
   1   6   2      133.52      124.63      6.57 o 
   2   6   2       24.70       35.36      4.23 o 
   3   6   2      131.23      122.02      9.00 o 
   4   6   2        6.61       13.23      5.67 o 
   5   6   2        1.40        5.40      3.78 o 
  -5   7   2        3.25        5.04      4.14 o 
  -4   7   2       23.56       22.68      5.49 o 
  -3   7   2       56.81       67.85      6.12 o 
  -2   7   2     1165.87     1201.84     21.87 o 
  -1   7   2      385.62      384.06     10.80 o 
   0   7   2      466.12      458.81      8.11 o 
   1   7   2       34.43       35.90      3.78 o 
   2   7   2       22.23       24.66      3.15 o 
   3   7   2      219.59      203.37     11.43 o 
   4   7   2       34.26       27.09      7.47 o 
   5   7   2        1.58       -1.80      4.86 o 
  -5   8   2       15.31       13.68      5.76 o 
  -4   8   2        0.60       -4.59      4.59 o 
  -3   8   2        3.15        4.14      2.61 o 
  -2   8   2      479.19      505.36     14.67 o 
  -1   8   2      140.35      134.44      7.29 o 
   0   8   2      212.60      213.75      6.04 o 
   1   8   2      132.52      118.24      7.02 o 
   2   8   2        8.62       -2.16      2.43 o 
   3   8   2      347.26      381.54     16.11 o 
   4   8   2        1.68        7.29      4.68 o 
   5   8   2        1.43        0.00      5.13 o 
  -5   9   2        0.03       -4.77      4.77 o 
  -4   9   2       33.81       36.62      6.48 o 
  -3   9   2       80.57       79.37      7.29 o 
  -2   9   2      203.21      210.20     10.26 o 
  -1   9   2       55.16       52.91      5.31 o 
   0   9   2      163.86      151.03      5.54 o 
   1   9   2        0.60        1.53      2.79 o 
   3   9   2       91.74      101.14      9.09 o 
   4   9   2        6.88       14.31      4.59 o 
   5   9   2        2.80       14.31      4.95 o 
  -5  10   2        1.13       -2.70      5.67 o 
  -3  10   2        9.41       12.51      3.60 o 
  -2  10   2       15.86       19.53      4.50 o 
  -1  10   2      131.89      134.80      7.92 o 
   0  10   2        1.39        1.53      2.56 o 
   1  10   2      545.01      554.22     15.84 o 
   2  10   2        3.56        7.83      3.51 o 
   3  10   2       12.12        9.90      4.41 o 
   4  10   2        3.35        2.34      4.86 o 
   5  10   2        1.14        2.97      5.13 o 
  -5  11   2        2.24        0.90      5.13 o 
  -4  11   2        3.37       11.97      5.04 o 
  -3  11   2        0.83        0.63      3.33 o 
  -2  11   2       26.47       23.40      4.77 o 
  -1  11   2       14.66       15.93      3.60 o 
   0  11   2      464.51      448.47     10.27 o 
   1  11   2       29.29       35.09      5.31 o 
   2  11   2        0.00       -2.61      2.61 o 
   3  11   2       22.69       27.18      5.94 o 
   4  11   2        8.70       19.44      4.86 o 
   5  11   2        4.93       -6.48      6.48 o 
  -5  12   2       11.33        0.99      7.11 o 
  -4  12   2        4.80        1.53      5.49 o 
  -3  12   2        4.67        7.56      3.78 o 
  -2  12   2        2.22        1.08      3.42 o 
  -1  12   2       80.07       80.81      7.47 o 
   0  12   2        3.13        3.01      2.52 o 
   1  12   2        1.58        1.89      2.97 o 
   2  12   2       42.66       49.04      6.48 o 
   3  12   2       18.39       16.29      5.04 o 
   4  12   2        0.34        5.85      3.69 o 
  -5  13   2        8.70        7.92      5.04 o 
  -4  13   2        0.01       -3.24      5.04 o 
  -3  13   2        2.79        2.70      3.15 o 
  -2  13   2        8.59        7.29      3.69 o 
  -1  13   2       10.18       13.86      3.60 o 
   0  13   2      144.09      133.38      6.39 o 
   1  13   2        4.16        5.13      3.24 o 
   2  13   2        0.83        0.00      3.24 o 
   3  13   2       15.81       25.65      5.76 o 
   4  13   2        4.94        4.41      5.58 o 
  -5  14   2        0.95        0.00      5.04 o 
  -4  14   2        0.77       -6.48      6.48 o 
  -3  14   2        3.85        2.79      3.69 o 
  -2  14   2       30.26       40.04      5.85 o 
  -1  14   2        8.40        6.93      3.78 o 
   0  14   2       60.00       59.01      4.60 o 
   1  14   2       23.26       33.20      4.68 o 
   2  14   2       29.89       35.27      5.40 o 
   3  14   2       50.08       51.02      7.65 o 
   4  14   2        0.19       -6.39      6.39 o 
  -4  15   2        1.56        7.11      3.96 o 
  -3  15   2       14.39       19.26      5.85 o 
  -2  15   2        0.60        7.65      3.15 o 
  -1  15   2       18.39       18.45      5.76 o 
   0  15   2        0.00       -0.45      2.54 o 
   1  15   2       18.62       22.05      4.14 o 
   2  15   2        0.98        4.05      2.88 o 
   3  15   2        1.43        0.00      4.77 o 
   4  15   2       21.28       33.11      8.28 o 
  -4  16   2        0.64       -6.48      6.48 o 
  -3  16   2        0.33       -4.59      4.59 o 
  -2  16   2        6.17        5.49      3.87 o 
  -1  16   2      252.54      231.80     13.77 o 
   0  16   2        4.18        0.68      3.06 o 
   1  16   2        2.87        3.87      3.15 o 
   2  16   2        3.09        0.72      3.06 o 
   3  16   2        1.92        8.28      4.41 o 
   4  16   2       30.95       34.46      8.28 o 
  -4  17   2        0.48       -6.39      6.39 o 
  -3  17   2        9.75        5.76      5.76 o 
  -2  17   2        0.49        2.16      3.78 o 
  -1  17   2      210.15      226.94     14.67 o 
   0  17   2        1.17        3.38      2.46 o 
   1  17   2        3.69        1.35      4.23 o 
   2  17   2        2.12       -3.78      3.78 o 
   3  17   2        0.72        5.22      4.23 o 
   4  17   2       32.21        7.20      8.82 o 
  -4  18   2        1.72       -6.75      6.75 o 
  -3  18   2        8.99        6.12      5.31 o 
  -2  18   2        2.78        6.93      4.41 o 
  -1  18   2       91.38       74.42      9.99 o 
   0  18   2        3.72       -0.52      3.26 o 
   1  18   2        0.98        0.72      4.05 o 
   2  18   2        9.99       11.25      5.31 o 
   3  18   2        1.96       -0.90      4.95 o 
  -3  19   2        0.05       -1.80      5.40 o 
  -2  19   2        4.84        0.81      5.76 o 
  -1  19   2        0.00        4.59      4.23 o 
   0  19   2       62.72       64.52      6.80 o 
   1  19   2        0.00       -3.15      3.51 o 
   2  19   2        7.84        0.81      5.94 o 
   3  19   2        0.43        4.86      4.68 o 
  -3  20   2        1.40        0.99      5.40 o 
  -2  20   2        0.01        6.12      3.15 o 
  -1  20   2        0.45       -0.81      4.41 o 
   0  20   2      135.41      142.54      9.26 o 
   1  20   2        0.59        0.81      3.60 o 
   2  20   2        0.50        2.70      5.67 o 
   3  20   2        0.45        0.00      4.95 o 
  -3  21   2        0.50        5.13      4.23 o 
  -2  21   2        0.05       -4.68      5.13 o 
  -1  21   2        0.13        5.22      5.67 o 
   0  21   2       34.26       43.67      6.49 o 
   1  21   2        1.10        8.91      4.14 o 
   2  21   2        0.16        2.88      3.69 o 
  -2  22   2        0.63        0.99      5.49 o 
  -1  22   2        0.79       -6.39      6.39 o 
   0  22   2       10.62       11.09      5.11 o 
   1  22   2       15.17       26.37      6.84 o 
   2  22   2        1.71        2.07      5.13 o 
  -1  23   2        9.97       12.78      6.48 o 
   0  23   2        0.98        1.93      3.69 o 
   1  23   2        5.89        1.98      6.66 o 
   0  24   2        0.83        3.97      3.76 o 
  -6   1   3        0.18        5.94      4.86 o 
  -5   1   3        1.70        3.06      4.14 o 
  -4   1   3      108.53      103.84      9.45 o 
  -3   1   3      198.89      216.77     10.53 o 
  -2   1   3       56.81       53.36      4.41 o 
  -1   1   3        1.12       -2.25      2.25 o 
   0   1   3        1.13        0.20      1.27 o 
   1   1   3      814.34      858.46     15.21 o 
   2   1   3      400.20      443.09     13.41 o 
   3   1   3       20.22       16.38      4.95 o 
   4   1   3        6.15       11.70      3.69 o 
   5   1   3        9.21       22.32      5.40 o 
  -6   2   3        6.20        6.03      8.10 o 
  -5   2   3        6.36        2.34      5.85 o 
  -4   2   3       71.26       73.88      7.65 o 
  -3   2   3     1061.81     1115.54     22.95 o 
  -2   2   3       16.35       16.56      2.61 o 
  -1   2   3       99.47       97.00      4.95 o 
   0   2   3      148.07      146.71      3.97 o 
   1   2   3     1367.75     1338.44     19.08 o 
   2   2   3     1139.79     1222.27     22.05 o 
   3   2   3        1.45        0.54      2.88 o 
   4   2   3       13.27       18.63      4.68 o 
   5   2   3        1.91       10.80      5.40 o 
  -6   3   3        0.06       -0.99      6.48 o 
  -5   3   3        0.03       -3.96      4.41 o 
  -4   3   3       18.62       13.14      5.04 o 
  -3   3   3       96.00      111.04      7.74 o 
  -2   3   3      291.98      314.14     10.35 o 
  -1   3   3      804.89      832.99     14.22 o 
   0   3   3      969.41      882.97      9.83 o 
   1   3   3      628.36      607.31     13.14 o 
   2   3   3        7.15        9.54      2.88 o 
   3   3   3        1.70        0.54      3.15 o 
   4   3   3       75.01       83.69      8.91 o 
   5   3   3        9.75       18.09      5.58 o 
  -6   4   3       11.83       10.17      8.46 o 
  -5   4   3        9.50        7.20      5.31 o 
  -4   4   3        5.90        0.63      5.22 o 
  -3   4   3        0.02       -1.80      2.52 o 
  -2   4   3      272.10      255.47      9.63 o 
  -1   4   3      412.13      440.03     10.80 o 
   0   4   3      980.15      942.19     10.59 o 
   1   4   3      506.87      483.31     12.15 o 
   2   4   3        9.97       14.58      3.06 o 
   3   4   3       11.95        1.62      2.43 o 
   4   4   3        2.60        9.90      4.32 o 
   5   4   3        0.01       -0.90      4.41 o 
  -6   5   3       16.96       18.54      8.37 o 
  -5   5   3        0.16       -0.81      5.58 o 
  -4   5   3        0.01       -1.26      3.33 o 
  -3   5   3       22.11       24.30      4.23 o 
  -2   5   3       83.36       98.08      6.39 o 
  -1   5   3     1054.68     1090.62     17.46 o 
   0   5   3        4.19        2.88      1.89 o 
   1   5   3        0.52        0.63      2.16 o 
   2   5   3      269.16      273.73     10.89 o 
   3   5   3        0.72        0.00      4.05 o 
   4   5   3        0.20       -2.16      4.50 o 
   5   5   3        2.66       10.17      3.78 o 
  -5   6   3        0.01        4.14      3.96 o 
  -4   6   3        2.18        1.26      3.96 o 
  -3   6   3       28.65       31.49      4.59 o 
  -2   6   3      866.69      894.72     18.90 o 
  -1   6   3        0.52        3.15      2.34 o 
   0   6   3      254.04      256.05      6.27 o 
   1   6   3       84.62       84.50      5.49 o 
   2   6   3       42.01       44.45      5.13 o 
   3   6   3      196.26      179.52     11.88 o 
   4   6   3        0.64        1.44      3.78 o 
   5   6   3        8.90       -1.89      6.75 o 
  -5   7   3        0.24        0.00      5.04 o 
  -4   7   3       16.07        9.81      5.22 o 
  -3   7   3       37.97       39.32      5.67 o 
  -2   7   3       13.81       14.76      3.87 o 
  -1   7   3      228.71      222.08      9.00 o 
   0   7   3      498.06      537.27      9.41 o 
   1   7   3      161.50      159.18      7.83 o 
   2   7   3        1.52       -2.70      2.70 o 
   3   7   3      140.39      149.29     10.71 o 
   4   7   3       12.17       18.81      5.58 o 
   5   7   3        5.09        0.00      6.21 o 
  -5   8   3       11.25       17.19      5.31 o 
  -4   8   3       10.09        3.42      4.95 o 
  -3   8   3       17.50       17.37      3.51 o 
  -2   8   3      560.61      580.58     16.47 o 
  -1   8   3      307.98      307.39     10.98 o 
   0   8   3     1550.73     1612.92     17.18 o 
   1   8   3       50.71       55.52      5.13 o 
   2   8   3       18.29       19.35      3.78 o 
   3   8   3        3.10        9.72      5.04 o 
   4   8   3       10.01       10.80      5.49 o 
   5   8   3       12.08       22.41      7.47 o 
  -5   9   3        0.80        2.61      5.49 o 
  -4   9   3       25.81       27.27      5.31 o 
  -3   9   3        0.29        1.08      2.43 o 
  -2   9   3      376.03      415.91     14.58 o 
  -1   9   3       93.73       97.36      6.93 o 
   0   9   3        5.46        3.29      2.42 o 
   1   9   3       87.09       96.73      7.11 o 
   2   9   3        7.28        3.96      3.33 o 
   3   9   3       62.77       59.75      7.38 o 
   4   9   3        5.27        7.11      4.59 o 
   5   9   3        0.08        2.97      2.97 o 
  -5  10   3        0.01       -0.90      5.76 o 
  -4  10   3        2.08        1.44      4.77 o 
  -3  10   3        4.51       -2.34      4.77 o 
  -2  10   3        1.62        0.45      4.50 o 
  -1  10   3        3.87        0.36      3.06 o 
   0  10   3        1.15        1.62      1.78 o 
   1  10   3       37.55       40.31      5.40 o 
   2  10   3       58.07       63.71      7.20 o 
   3  10   3       10.46       17.73      5.49 o 
   4  10   3        1.18        1.62      5.40 o 
   5  10   3        0.27       -6.30      6.30 o 
  -5  11   3        0.26       -3.69      4.77 o 
  -4  11   3       16.79       18.81      5.58 o 
  -3  11   3      114.54      109.69      9.45 o 
  -2  11   3       34.86       26.28      5.49 o 
  -1  11   3       15.95       11.52      4.50 o 
   0  11   3        2.29       -1.99      2.16 o 
   1  11   3      477.64      488.44     16.47 o 
   2  11   3        2.50        5.04      2.88 o 
   3  11   3        0.01       -5.76      5.76 o 
   4  11   3        5.49       -3.42      6.03 o 
  -5  12   3       20.80       23.13      7.11 o 
  -4  12   3       37.15       21.96      6.57 o 
  -3  12   3        0.50        1.26      3.60 o 
  -2  12   3      168.06      153.60     10.44 o 
  -1  12   3       49.46       38.78      6.03 o 
   0  12   3      459.64      456.88     11.33 o 
   1  12   3       73.26       80.00      7.92 o 
   2  12   3       10.62       11.25      5.22 o 
   3  12   3      105.39      103.75      9.90 o 
   4  12   3        5.34       -4.41      7.47 o 
  -5  13   3        8.05        2.97      7.56 o 
  -4  13   3        1.64        0.00      4.50 o 
  -3  13   3        7.33        4.77      4.14 o 
  -2  13   3       86.15       77.03      7.92 o 
  -1  13   3       31.42       28.98      4.95 o 
   0  13   3      292.03      306.22      9.73 o 
   1  13   3       16.84       20.61      5.04 o 
   2  13   3        6.72       12.51      4.14 o 
   3  13   3        3.62       -1.53      5.67 o 
   4  13   3        0.75        0.90      5.58 o 
  -5  14   3        0.42        0.00      6.21 o 
  -4  14   3        0.03        8.55      4.50 o 
  -3  14   3        7.67       14.94      5.40 o 
  -2  14   3       12.53        6.12      4.68 o 
  -1  14   3        3.95        2.79      3.78 o 
   0  14   3       39.24       33.16      4.05 o 
   1  14   3        0.85        0.00      3.15 o 
   2  14   3       25.07       27.90      4.86 o 
   3  14   3       21.33       22.77      6.30 o 
   4  14   3        2.24        8.55      4.32 o 
  -4  15   3        1.51        1.80      5.04 o 
  -3  15   3        0.55        5.22      4.14 o 
  -2  15   3        1.40        4.59      5.13 o 
  -1  15   3       31.53       23.31      7.38 o 
   0  15   3       17.82       14.21      3.82 o 
   1  15   3        1.77        5.58      3.60 o 
   2  15   3        0.01        1.44      3.60 o 
   3  15   3       12.88        6.57      6.84 o 
   4  15   3        7.38       -7.11      7.11 o 
  -4  16   3        0.15       -2.79      4.86 o 
  -3  16   3        4.22        6.39      4.86 o 
  -2  16   3        6.57       11.88      4.77 o 
  -1  16   3      345.69      344.01     17.19 o 
   0  16   3        6.67        6.02      3.46 o 
   1  16   3        6.84        8.64      3.69 o 
   2  16   3        1.93       -4.50      4.86 o 
   3  16   3        1.16        8.64      4.05 o 
   4  16   3        3.98       18.45      7.11 o 
  -4  17   3        1.74        8.73      5.58 o 
  -3  17   3        0.66       -1.71      4.41 o 
  -2  17   3       27.61       19.26      5.85 o 
  -1  17   3       13.90       15.12      6.48 o 
   0  17   3        4.56        1.77      3.37 o 
   1  17   3       11.97       16.38      4.59 o 
   2  17   3        2.43       -3.15      4.86 o 
   3  17   3        0.42       -1.80      5.31 o 
  -4  18   3        0.00        2.07      4.59 o 
  -3  18   3        6.75        6.21      5.40 o 
  -2  18   3       10.73       14.94      4.77 o 
  -1  18   3        2.88        0.72      4.50 o 
   0  18   3       34.00       35.54      4.62 o 
   1  18   3        1.31        2.25      2.97 o 
   2  18   3        3.31        5.04      5.04 o 
   3  18   3        0.60       -3.78      6.30 o 
  -3  19   3        5.15        0.90      6.93 o 
  -2  19   3        2.02       -5.85      5.85 o 
  -1  19   3        0.12       -4.68      5.40 o 
   0  19   3       10.30       10.80      5.44 o 
   1  19   3       20.22       22.59      7.29 o 
   2  19   3        0.94       -5.94      5.94 o 
   3  19   3        0.02       -5.94      5.94 o 
  -3  20   3        2.01        0.00      6.39 o 
  -2  20   3        0.00       -1.80      4.68 o 
  -1  20   3       14.29       27.63      5.58 o 
   0  20   3        0.21        4.72      3.09 o 
   1  20   3        3.43       12.06      4.86 o 
   2  20   3        0.40        0.00      3.24 o 
  -3  21   3        1.54        1.08      6.75 o 
  -2  21   3        0.23        2.79      4.32 o 
  -1  21   3        2.71       -2.70      5.13 o 
   0  21   3        3.00        0.10      3.30 o 
   1  21   3        4.20        6.39      5.58 o 
   2  21   3        8.87        2.97      7.02 o 
  -2  22   3        0.54        1.98      4.50 o 
  -1  22   3        0.31        2.79      3.69 o 
   0  22   3        0.38       -4.18      4.18 o 
   1  22   3        2.70       -7.74      7.74 o 
  -1  23   3        2.57       -5.04      7.02 o 
   0  23   3        0.49        3.24      5.94 o 
   1  23   3        5.90        7.20      5.13 o 
  -6   0   4        0.41        5.04      5.94 o 
  -5   0   4        5.06        8.64      4.68 o 
  -4   0   4       17.05       21.69      5.49 o 
  -3   0   4      349.15      335.73     13.41 o 
  -2   0   4       74.93       66.77      5.04 o 
  -1   0   4       32.07       30.50      3.33 o 
   0   0   4     1835.18     1768.04     19.75 o 
   1   0   4        4.35        8.37      2.34 o 
   2   0   4       86.98       81.08      6.57 o 
   3   0   4       45.08       47.60      6.03 o 
   4   0   4        7.55       10.98      4.59 o 
   5   0   4        6.69        7.56      5.76 o 
  -6   1   4        0.00        3.06      3.87 o 
  -5   1   4        1.06        5.49      3.42 o 
  -4   1   4       27.58       19.98      5.85 o 
  -3   1   4       47.46       45.44      5.94 o 
  -2   1   4      175.74      177.36      8.01 o 
  -1   1   4      416.55      389.99     10.35 o 
   0   1   4        8.93        9.78      1.56 o 
   1   1   4      513.07      511.38     13.14 o 
   2   1   4        6.93       13.05      3.60 o 
   3   1   4        9.81        7.29      3.42 o 
   4   1   4        0.32        0.72      3.69 o 
   5   1   4        0.01       -5.04      5.04 o 
  -6   2   4        2.25        6.03      6.03 o 
  -5   2   4        1.69       10.26      3.96 o 
  -4   2   4       23.28       21.96      5.40 o 
  -3   2   4      193.67      212.90     11.07 o 
  -2   2   4      130.88      114.10      6.93 o 
  -1   2   4      482.79      464.86     11.52 o 
   0   2   4        0.61        0.49      1.30 o 
   1   2   4      280.27      248.36      9.27 o 
   2   2   4      391.57      449.56     14.49 o 
   3   2   4       16.20        2.25      2.97 o 
   4   2   4       15.89       19.98      5.85 o 
   5   2   4        0.68        0.90      5.76 o 
  -6   3   4        3.86       10.17      4.77 o 
  -5   3   4        0.53        4.77      4.41 o 
  -4   3   4       19.11       17.91      4.77 o 
  -3   3   4        0.06        0.00      2.52 o 
  -2   3   4       27.29       30.86      3.87 o 
  -1   3   4        0.52        2.25      1.71 o 
   0   3   4      337.86      335.25     13.05 o 
   1   3   4       90.80       81.08      5.67 o 
   2   3   4       50.24       49.76      5.22 o 
   3   3   4        2.48        0.00      3.42 o 
   4   3   4        0.14       -1.53      2.97 o 
   5   3   4        6.63        5.76      5.76 o 
  -6   4   4       25.72       21.51      6.84 o 
  -5   4   4        0.74       -4.05      4.05 o 
  -4   4   4       38.42       35.63      5.40 o 
  -3   4   4       32.76       25.83      4.95 o 
  -2   4   4        2.32        3.60      2.79 o 
  -1   4   4     1272.42     1319.18     20.16 o 
   0   4   4       12.81        9.59      2.97 o 
   1   4   4      320.34      340.23     11.16 o 
   2   4   4       12.84        1.80      3.69 o 
   3   4   4        9.45       17.55      4.50 o 
   4   4   4        0.00        2.25      3.42 o 
   5   4   4        2.32       -3.87      5.94 o 
  -6   5   4        0.00        2.07      5.85 o 
  -5   5   4        0.06       -0.81      4.86 o 
  -4   5   4        4.46        7.02      4.41 o 
  -3   5   4        1.75       -2.88      2.88 o 
  -2   5   4        3.38        5.67      2.34 o 
  -1   5   4      388.51      383.07     11.43 o 
   0   5   4        4.03        4.63      1.33 o 
   1   5   4        0.82        0.00      2.61 o 
   2   5   4       56.91       41.21      5.04 o 
   3   5   4        1.87        5.40      4.05 o 
   4   5   4       14.06        1.53      6.03 o 
   5   5   4        0.02        0.99      5.40 o 
  -5   6   4        0.09        2.52      4.32 o 
  -4   6   4        0.97       -5.67      5.67 o 
  -3   6   4        2.41       -3.78      3.78 o 
  -2   6   4      375.58      375.06     13.14 o 
  -1   6   4       23.18       17.37      3.87 o 
   0   6   4      427.87      410.38      8.71 o 
   2   6   4        1.81        0.45      2.34 o 
   3   6   4       23.37       19.62      5.04 o 
   4   6   4        0.14        4.68      3.87 o 
   5   6   4        4.12        1.98      7.38 o 
  -5   7   4       25.30       15.30      7.56 o 
  -4   7   4        9.20       12.78      4.41 o 
  -3   7   4       34.25       37.97      6.03 o 
  -2   7   4     2589.62     2705.85     34.82 o 
  -1   7   4       22.09       16.47      3.96 o 
   0   7   4      476.99      527.85     29.92 o 
   1   7   4       59.85       59.84      5.22 o 
   2   7   4       15.73       11.43      4.14 o 
   3   7   4      127.64      131.11     10.35 o 
   4   7   4        4.05        8.01      3.78 o 
   5   7   4        0.56        7.02      5.58 o 
  -5   8   4        8.36        5.22      5.22 o 
  -4   8   4        0.43        0.00      2.97 o 
  -3   8   4        0.25        3.33      3.33 o 
  -2   8   4     1905.96     1950.06     31.58 o 
  -1   8   4      135.75      129.67      8.10 o 
   0   8   4        1.46       -0.20      2.10 o 
   1   8   4       66.72       77.93      6.48 o 
   2   8   4       62.29       58.04      6.30 o 
   3   8   4      324.73      312.61     15.75 o 
   4   8   4        4.50       12.33      4.68 o 
   5   8   4        2.25        0.99      6.21 o 
  -5   9   4        0.58        0.00      5.40 o 
  -4   9   4        3.19        3.60      3.87 o 
  -3   9   4        5.99       10.35      3.96 o 
  -2   9   4       23.73       25.92      5.67 o 
  -1   9   4        2.03       -1.26      2.61 o 
   0   9   4        0.53        4.27      2.07 o 
   1   9   4      101.93      124.54      7.56 o 
   2   9   4      130.47      143.44      9.99 o 
   3   9   4       69.42       60.74      8.28 o 
   4   9   4        0.01        0.00      4.59 o 
  -5  10   4        1.67       -1.80      4.86 o 
  -4  10   4       12.68       10.35      4.59 o 
  -3  10   4      471.83      412.67     17.91 o 
  -2  10   4       30.57       39.59      5.49 o 
  -1  10   4       28.46       25.29      5.22 o 
   0  10   4      114.12      121.98      5.72 o 
   1  10   4        0.47        1.44      2.25 o 
   2  10   4      363.02      329.97     14.85 o 
   3  10   4       11.84        9.09      6.48 o 
   4  10   4        0.35        2.61      4.50 o 
  -5  11   4        1.67        0.00      4.68 o 
  -4  11   4        0.01        0.81      4.32 o 
  -3  11   4      158.79      155.85     12.15 o 
  -2  11   4        7.87        9.54      4.32 o 
  -1  11   4        6.51        4.32      3.42 o 
   0  11   4        5.12        6.27      2.48 o 
   1  11   4       10.14       13.86      2.97 o 
   2  11   4      143.42      142.36     10.89 o 
   3  11   4       45.68       38.60      8.55 o 
   4  11   4        3.45       -4.50      6.30 o 
  -5  12   4        3.10        4.86      5.22 o 
  -4  12   4        5.60       -3.24      5.31 o 
  -3  12   4       83.91       76.94      8.91 o 
  -2  12   4      329.18      307.75     14.94 o 
  -1  12   4       28.51       32.21      4.95 o 
   0  12   4        0.84        1.21      1.94 o 
   1  12   4        6.99       12.60      3.24 o 
   2  12   4      255.84      244.40     13.95 o 
   3  12   4      173.39      170.25     13.59 o 
   4  12   4        0.24       -0.90      4.41 o 
  -5  13   4        5.71       10.08      6.84 o 
  -4  13   4        7.81        0.81      5.04 o 
  -3  13   4        1.20        1.44      4.32 o 
  -2  13   4      365.82      391.52     17.28 o 
  -1  13   4       13.78       10.98      4.32 o 
   0  13   4       11.46       12.98      3.01 o 
   1  13   4        7.84        5.22      4.41 o 
   2  13   4       29.96       25.38      6.84 o 
   3  13   4       86.13       83.33     10.71 o 
   4  13   4        0.38        0.00      5.76 o 
  -4  14   4        4.45        0.00      4.23 o 
  -3  14   4        1.05        0.00      5.04 o 
  -2  14   4      162.14      145.78     11.97 o 
  -1  14   4       20.63       19.35      4.86 o 
   0  14   4       19.38       13.90      3.16 o 
   1  14   4        7.36       11.16      3.69 o 
   2  14   4        2.11        5.67      4.32 o 
   3  14   4       37.16       15.75      8.64 o 
   4  14   4        0.08       -4.95      6.93 o 
  -4  15   4        0.56        0.00      5.49 o 
  -3  15   4        0.90        6.21      3.42 o 
  -2  15   4        8.30        5.40      4.50 o 
  -1  15   4      128.02      139.48     10.80 o 
   0  15   4        8.59       11.59      2.85 o 
   1  15   4       25.04       23.85      6.84 o 
   2  15   4        2.93        0.00      3.69 o 
   3  15   4        3.50       11.25      4.32 o 
   4  15   4       34.94       32.93      8.46 o 
  -4  16   4        0.01        1.89      4.23 o 
  -3  16   4        0.00       -2.43      4.23 o 
  -2  16   4        0.01        1.44      4.05 o 
  -1  16   4      265.56      271.93     15.93 o 
   0  16   4        0.23       -2.03      2.54 o 
   1  16   4        0.27       -4.41      4.41 o 
   2  16   4        3.50       -2.34      4.50 o 
   3  16   4        0.05       -3.60      4.68 o 
  -4  17   4        0.95        7.92      5.04 o 
  -3  17   4        0.09        6.84      4.41 o 
  -2  17   4        5.27        8.46      3.69 o 
  -1  17   4       27.12       20.07      7.56 o 
   0  17   4        4.72        3.60      3.11 o 
   1  17   4       13.12       19.44      5.31 o 
   2  17   4        0.58       -0.81      4.95 o 
   3  17   4        0.49        0.00      4.05 o 
  -4  18   4        3.14       10.35      7.02 o 
  -3  18   4        3.11       -3.60      6.03 o 
  -2  18   4        0.21        2.43      3.69 o 
  -1  18   4       67.08       67.94      8.37 o 
   0  18   4        2.21        1.12      3.02 o 
   1  18   4        0.00       -4.32      4.32 o 
   2  18   4        1.47        2.61      5.04 o 
   3  18   4        0.00        1.98      5.67 o 
  -3  19   4        1.09        0.00      5.67 o 
  -2  19   4        2.10        1.71      4.41 o 
  -1  19   4        0.00       -1.62      5.49 o 
   0  19   4       12.14        5.94      6.88 o 
   1  19   4        6.32       10.98      3.69 o 
   2  19   4        3.04        2.79      4.77 o 
  -3  20   4        0.50       -1.98      5.31 o 
  -2  20   4        1.98        1.80      5.13 o 
  -1  20   4        0.31       -1.71      5.49 o 
   0  20   4        0.84        3.40      3.00 o 
   1  20   4        5.16        4.50      4.32 o 
   2  20   4        0.43       -6.12      6.12 o 
  -2  21   4        0.81        1.98      4.32 o 
  -1  21   4        0.39        0.00      4.50 o 
   0  21   4        2.16       -4.99      5.94 o 
   1  21   4        0.10       -0.90      5.13 o 
   2  21   4        0.53       -3.06      5.31 o 
  -2  22   4        2.32        8.19      2.88 o 
  -1  22   4        0.07        3.87      5.67 o 
   0  22   4        0.07       -1.66      3.74 o 
   1  22   4        1.51        1.98      4.50 o 
  -1  23   4        0.08        2.07      4.59 o 
   0  23   4        0.21        1.33      2.85 o 
  -6   1   5        1.07       -5.49      5.49 o 
  -5   1   5        0.00       -4.05      4.05 o 
  -4   1   5       59.97       53.09      7.56 o 
  -3   1   5       15.49        9.81      4.23 o 
  -2   1   5      102.59      107.71      7.11 o 
  -1   1   5      414.29      389.63     11.79 o 
   0   1   5       75.25       81.87      6.03 o 
   1   1   5      327.99      330.15     11.70 o 
   2   1   5        0.91        0.45      2.43 o 
   3   1   5       27.32       32.21      5.76 o 
   4   1   5        1.71       -2.34      4.95 o 
   5   1   5        1.15        0.00      5.49 o 
  -6   2   5        0.40       -6.48      6.48 o 
  -5   2   5        0.17       -4.05      4.05 o 
  -3   2   5       17.26       14.85      4.05 o 
  -1   2   5       29.97       33.29      3.51 o 
   0   2   5       12.40       12.31      2.18 o 
   1   2   5       91.51       95.11      6.66 o 
   2   2   5        0.28        5.31      2.61 o 
   3   2   5       11.51       12.51      4.68 o 
   4   2   5        0.04        4.77      4.32 o 
   5   2   5        0.02        5.04      4.86 o 
  -6   3   5        0.00       -5.13      5.76 o 
  -5   3   5        0.54       -0.81      3.96 o 
  -4   3   5      101.58      117.07      9.63 o 
  -3   3   5       43.71       40.04      5.58 o 
  -2   3   5       25.98       21.78      3.78 o 
  -1   3   5      134.72      137.23      7.74 o 
   0   3   5       61.13       63.02      3.53 o 
   2   3   5       40.65       48.68      5.31 o 
   3   3   5        0.66       -2.52      4.14 o 
   4   3   5       22.94       18.54      7.29 o 
   5   3   5        0.18        0.99      4.41 o 
  -5   4   5       10.62       11.61      5.85 o 
  -4   4   5        0.29        0.63      4.59 o 
  -3   4   5        2.59        3.60      2.52 o 
  -2   4   5        0.69       -0.81      2.34 o 
  -1   4   5      783.55      836.41     17.91 o 
   0   4   5      100.30       93.58      4.52 o 
   1   4   5       59.82       68.57      5.94 o 
   2   4   5       36.84       33.11      5.49 o 
   3   4   5        0.30        3.24      3.42 o 
   4   4   5       16.17       15.48      6.66 o 
   5   4   5        0.16        2.07      3.87 o 
  -5   5   5       25.69       16.83      6.93 o 
  -4   5   5       12.50        8.64      5.22 o 
  -3   5   5        7.59       14.67      3.78 o 
  -2   5   5       43.13       42.29      5.49 o 
  -1   5   5      834.75      849.73     18.90 o 
   0   5   5      301.42      302.80      7.99 o 
   1   5   5      152.03      153.51      8.73 o 
   2   5   5       27.73       31.94      5.67 o 
   3   5   5       28.05       28.71      6.03 o 
   4   5   5       41.19       35.45      8.37 o 
   5   5   5        0.04        1.08      5.76 o 
  -5   6   5       14.15       13.68      6.21 o 
  -4   6   5       18.67       12.96      5.04 o 
  -3   6   5       20.10       12.42      4.77 o 
  -2   6   5       18.58       23.31      3.69 o 
  -1   6   5       21.83       15.03      4.14 o 
   0   6   5     1014.02      987.31     14.71 o 
   1   6   5       99.58      102.49      7.47 o 
   2   6   5       13.35       11.16      4.05 o 
   3   6   5       20.62       15.39      5.40 o 
   4   6   5        8.14       10.08      6.21 o 
  -5   7   5        0.45        7.02      4.95 o 
  -4   7   5       31.07       29.34      5.94 o 
  -3   7   5      118.38      100.87      8.64 o 
  -2   7   5        6.93        7.38      3.69 o 
  -1   7   5      116.35      121.57      8.19 o 
   0   7   5        0.23        0.98      1.88 o 
   1   7   5       41.24       38.24      4.95 o 
   2   7   5       83.22      101.41      8.64 o 
   3   7   5       43.01       42.56      8.28 o 
   4   7   5        0.07       -0.81      4.14 o 
  -5   8   5        7.28        8.91      6.48 o 
  -4   8   5        7.59        9.36      5.31 o 
  -3   8   5       13.82       10.44      5.13 o 
  -2   8   5      217.22      234.95     11.61 o 
  -1   8   5        0.52        3.06      2.16 o 
   0   8   5      354.28      359.57      9.58 o 
   1   8   5       42.85       38.78      5.04 o 
   2   8   5       36.68       26.37      5.58 o 
   3   8   5       17.33       24.75      6.21 o 
   4   8   5        0.12        3.51      3.51 o 
  -5   9   5        6.13       19.17      4.23 o 
  -4   9   5        3.17        3.69      3.96 o 
  -3   9   5       29.68       30.95      5.85 o 
  -2   9   5        0.37        0.00      3.33 o 
  -1   9   5       48.43       51.38      5.94 o 
   0   9   5      165.88      166.64      6.84 o 
   1   9   5        0.90        6.57      2.79 o 
   2   9   5        4.05        1.17      4.23 o 
   3   9   5       11.99       17.55      4.41 o 
   4   9   5        7.25       11.70      3.96 o 
  -5  10   5        0.03       -2.79      4.32 o 
  -4  10   5        3.11        6.12      3.96 o 
  -3  10   5      107.07      104.47     10.89 o 
  -2  10   5       16.54       21.51      4.68 o 
  -1  10   5       20.77       20.52      4.14 o 
   0  10   5        8.16        6.84      2.48 o 
   1  10   5        0.00        3.69      1.89 o 
   2  10   5       29.83       27.45      7.38 o 
   3  10   5       16.19       16.65      5.49 o 
   4  10   5        2.24        0.00      6.03 o 
  -5  11   5        0.00       -6.39      6.39 o 
  -4  11   5        0.57        5.58      3.42 o 
  -3  11   5       43.26       25.83      8.82 o 
  -2  11   5        6.87        4.59      4.68 o 
  -1  11   5        0.16       -2.07      2.61 o 
   0  11   5       10.22        9.87      3.18 o 
   1  11   5        0.89        6.75      3.42 o 
   2  11   5      110.33      109.06     10.62 o 
   3  11   5        3.86        3.15      5.67 o 
   4  11   5        0.60       -1.89      6.48 o 
  -5  12   5        3.14       13.95      4.41 o 
  -4  12   5        0.80        8.28      4.86 o 
  -3  12   5       81.00       59.66      8.91 o 
  -2  12   5      366.95      350.31     16.47 o 
  -1  12   5       40.79       35.99      6.21 o 
   0  12   5       24.06       28.58      3.61 o 
   1  12   5        0.15       -2.43      3.69 o 
   2  12   5       28.14       36.98      7.11 o 
   3  12   5       23.35       17.10      7.29 o 
   4  12   5        0.33        2.97      5.67 o 
  -5  13   5        1.69        2.07      4.59 o 
  -4  13   5        1.32       -6.21      6.21 o 
  -3  13   5      109.15      104.74     10.26 o 
  -2  13   5       25.18       16.56      7.56 o 
  -1  13   5        2.31       -1.17      3.42 o 
   0  13   5        2.34        1.12      2.65 o 
   1  13   5       25.65       24.03      6.21 o 
   2  13   5       71.36       69.74     10.17 o 
   3  13   5        7.18       -0.81      5.76 o 
   4  13   5        1.86       -0.99      5.49 o 
  -4  14   5        7.16       11.61      6.30 o 
  -3  14   5       35.49       27.54      6.75 o 
  -2  14   5        5.75       12.15      4.68 o 
  -1  14   5       20.55       20.70      4.50 o 
   0  14   5       60.70       56.06      5.02 o 
   1  14   5        0.49        4.68      3.69 o 
   2  14   5        1.98        7.56      5.13 o 
   3  14   5       17.01       33.56      6.57 o 
  -4  15   5        7.63        0.90      7.29 o 
  -3  15   5       11.31       21.69      5.04 o 
  -2  15   5        1.11       -5.31      5.31 o 
  -1  15   5        0.06        3.33      5.13 o 
   0  15   5       11.30       10.90      5.31 o 
   1  15   5        1.58       -2.16      3.69 o 
   2  15   5       14.34       17.46      6.03 o 
   3  15   5        3.76       -6.30      6.30 o 
  -4  16   5        7.98        6.84      7.20 o 
  -3  16   5        0.48       -3.42      5.22 o 
  -2  16   5        6.83       15.84      4.32 o 
  -1  16   5       89.53       96.55      9.99 o 
   0  16   5       28.58       29.85      8.46 o 
   1  16   5        5.75       16.47      3.96 o 
   2  16   5       14.09        9.18      6.39 o 
   3  16   5        0.03       -5.67      5.67 o 
  -4  17   5        2.55        7.11      6.21 o 
  -3  17   5        0.01        7.11      3.96 o 
  -2  17   5       16.97       14.40      5.85 o 
  -1  17   5       35.09       29.43      7.29 o 
   0  17   5        5.27        8.79      4.14 o 
   1  17   5       60.37       57.14      9.36 o 
   2  17   5        0.48        2.61      3.42 o 
   3  17   5        0.01        5.04      3.33 o 
  -3  18   5        0.28       -1.89      4.95 o 
  -2  18   5        0.25        4.23      4.05 o 
  -1  18   5        3.11        0.81      4.86 o 
   0  18   5        0.25       -3.36      3.36 o 
   1  18   5       26.89       17.64      6.66 o 
   2  18   5        0.91        4.59      5.49 o 
  -3  19   5        0.25        8.82      4.50 o 
  -2  19   5       14.96        9.81      6.12 o 
  -1  19   5        0.00        5.13      3.60 o 
   0  19   5        0.28        3.50      5.94 o 
   1  19   5       13.88       19.53      6.75 o 
   2  19   5        0.21        1.98      6.03 o 
  -3  20   5        0.17        1.08      5.76 o 
  -2  20   5       11.54       17.01      6.12 o 
  -1  20   5        0.95        1.80      5.58 o 
   0  20   5        0.01        5.92      1.88 o 
   1  20   5        3.55        7.56      5.76 o 
   2  20   5        4.56        9.18      5.31 o 
  -2  21   5        1.36        5.04      5.94 o 
  -1  21   5        6.98        8.64      5.49 o 
   0  21   5        1.27       -3.41      3.41 o 
   1  21   5        0.11       -0.99      5.31 o 
  -1  22   5        0.00        3.06      3.96 o 
   0  22   5        2.48        0.80      4.06 o 
  -5   0   6        0.24       -5.76      5.76 o 
  -4   0   6        0.00        4.68      2.88 o 
  -3   0   6       48.78       45.17      6.57 o 
  -2   0   6      615.81      671.11     18.09 o 
  -1   0   6       87.48       85.85      6.57 o 
   0   0   6       39.18       40.15      3.87 o 
   1   0   6        0.23       -2.79      2.79 o 
   2   0   6       64.82       68.57      7.02 o 
   3   0   6        0.10        0.72      4.14 o 
   4   0   6        2.42        6.84      3.87 o 
  -5   1   6        0.36        2.52      4.32 o 
  -4   1   6       14.55       -1.35      5.31 o 
  -3   1   6        3.71        2.16      3.42 o 
  -2   1   6       87.07       86.75      7.38 o 
  -1   1   6        9.11       11.52      3.42 o 
   0   1   6       87.13       95.93      4.73 o 
   1   1   6       41.21       52.37      5.49 o 
   2   1   6       17.93       25.65      4.41 o 
   3   1   6       52.29       51.29      7.74 o 
   4   1   6        4.58        0.90      4.77 o 
  -5   2   6        7.77        4.23      6.84 o 
  -4   2   6        0.55       -3.33      4.41 o 
  -3   2   6        4.40        6.48      3.51 o 
  -2   2   6        5.32        7.92      2.88 o 
  -1   2   6       83.68       94.39      6.66 o 
   0   2   6       48.98       62.78      6.12 o 
   1   2   6       35.65       40.40      5.13 o 
   2   2   6        3.56        0.54      3.87 o 
   3   2   6        0.52       -4.41      4.41 o 
   4   2   6        0.58        5.22      4.23 o 
  -5   3   6        0.60        3.42      3.96 o 
  -4   3   6       21.48       21.78      5.31 o 
  -3   3   6       19.03       19.08      5.13 o 
  -2   3   6       23.59       27.81      4.32 o 
  -1   3   6      699.05      745.80     18.45 o 
   0   3   6       19.28       13.85      2.42 o 
   1   3   6       29.60       31.49      4.23 o 
   3   3   6        0.53        2.07      3.96 o 
   4   3   6       12.11       25.29      5.94 o 
  -5   4   6        2.46       -2.61      6.48 o 
  -4   4   6        0.90        0.00      4.50 o 
  -3   4   6        5.49        8.37      3.96 o 
  -2   4   6       36.58       40.49      5.22 o 
  -1   4   6        0.56        0.45      3.06 o 
   0   4   6       55.39       55.10      3.81 o 
   1   4   6       80.17       88.46      7.20 o 
   2   4   6        0.22       -0.54      3.33 o 
   3   4   6        1.59        2.07      3.69 o 
   4   4   6        2.64       -3.51      5.85 o 
  -5   5   6        0.07        2.61      3.96 o 
  -4   5   6        0.28        2.07      3.24 o 
  -3   5   6       28.19       20.43      5.58 o 
  -2   5   6        8.33        8.10      3.24 o 
  -1   5   6        2.19        3.87      2.88 o 
   0   5   6        9.18        7.74      2.51 o 
   1   5   6      115.39      118.06      8.46 o 
   2   5   6        0.12        1.71      3.60 o 
   3   5   6        0.21       10.08      4.41 o 
   4   5   6        1.13        2.70      3.42 o 
  -5   6   6        0.11       -1.80      5.58 o 
  -4   6   6       63.55       65.24      8.28 o 
  -3   6   6        3.31       -4.05      4.23 o 
  -2   6   6       14.38       13.77      4.14 o 
  -1   6   6        5.20        4.41      2.97 o 
   0   6   6       79.90       77.59      4.74 o 
   1   6   6      606.12      563.04     18.45 o 
   2   6   6        1.74        4.14      3.60 o 
   3   6   6        9.63       13.23      3.60 o 
   4   6   6        0.78       -2.70      4.68 o 
  -5   7   6       15.21       13.59      7.20 o 
  -4   7   6       14.84       11.79      5.85 o 
  -3   7   6        3.94       -1.17      4.86 o 
  -2   7   6       22.98       23.49      4.59 o 
  -1   7   6       74.94       57.05      6.57 o 
   0   7   6       73.34       76.33      5.08 o 
   1   7   6       31.67       23.85      4.86 o 
   2   7   6        0.17       -4.86      4.86 o 
   3   7   6        0.40       -2.25      3.42 o 
   4   7   6        9.14        8.28      6.57 o 
  -5   8   6        0.73        3.69      4.32 o 
  -4   8   6        0.36       -2.25      4.68 o 
  -3   8   6       23.70       19.35      6.48 o 
  -2   8   6      104.51       99.16      8.46 o 
  -1   8   6       11.28       13.14      3.51 o 
   0   8   6       27.66       29.14      3.74 o 
   1   8   6        1.75       -1.08      3.42 o 
   2   8   6      174.80      151.80     11.61 o 
   3   8   6        0.40        1.53      3.42 o 
   4   8   6        0.57        4.68      3.87 o 
  -5   9   6        1.33        5.67      4.68 o 
  -4   9   6        0.67        0.00      4.68 o 
  -3   9   6      208.16      193.56     13.41 o 
  -2   9   6       37.56       27.36      6.48 o 
  -1   9   6        4.47        4.14      3.60 o 
   0   9   6        4.19        2.00      2.48 o 
   1   9   6       10.21        6.21      3.60 o 
   2   9   6      300.49      312.34     16.83 o 
   3   9   6        1.49        1.62      4.86 o 
   4   9   6        1.60        1.89      2.70 o 
  -5  10   6        1.41       -0.99      6.21 o 
  -4  10   6        0.61       -4.32      4.32 o 
  -3  10   6      693.26      656.71     23.22 o 
  -2  10   6        0.00        6.48      2.79 o 
  -1  10   6        3.43       -0.54      3.24 o 
   0  10   6       30.48       28.96      3.69 o 
   1  10   6        0.40        0.00      3.24 o 
   2  10   6      325.62      307.57     17.64 o 
   3  10   6        6.82        9.00      4.86 o 
   4  10   6        0.01       -2.97      5.13 o 
  -5  11   6        0.05       -5.22      5.22 o 
  -4  11   6        0.84       -5.31      5.31 o 
  -3  11   6      128.25      124.99     12.24 o 
  -2  11   6        5.77        4.95      5.04 o 
  -1  11   6        5.01        3.96      3.51 o 
   0  11   6       31.26       29.53      3.91 o 
   1  11   6        1.18        1.89      4.41 o 
   2  11   6       52.52       39.95      9.00 o 
   3  11   6        4.63       11.88      5.22 o 
   4  11   6        0.97        4.05      3.24 o 
  -5  12   6        0.02        2.07      4.59 o 
  -4  12   6        0.65       -0.90      4.68 o 
  -3  12   6       71.45       71.90      9.90 o 
  -2  12   6      172.70      193.56     12.87 o 
  -1  12   6        6.25        7.29      3.33 o 
   0  12   6       19.10       27.36      3.64 o 
   1  12   6        0.04        1.35      3.33 o 
   2  12   6       79.75       72.26     10.71 o 
   3  12   6       51.62       42.92      8.91 o 
  -4  13   6       18.71       22.32      5.85 o 
  -3  13   6        6.17        2.34      5.49 o 
  -2  13   6      121.13      117.97     10.80 o 
  -1  13   6        1.93        2.52      3.42 o 
   0  13   6        3.30        7.33      2.59 o 
   1  13   6        0.37        4.14      4.50 o 
   2  13   6        6.22        6.21      4.77 o 
   3  13   6       16.96       12.69      7.20 o 
  -4  14   6       67.75       64.07     11.07 o 
  -3  14   6        2.87        6.39      4.95 o 
  -2  14   6       19.34       19.44      4.86 o 
  -1  14   6        4.03       12.15      4.41 o 
   0  14   6        8.08        8.57      3.62 o 
   1  14   6       96.39       94.21     10.44 o 
   2  14   6        1.98        0.81      4.05 o 
   3  14   6        2.01        1.89      6.30 o 
  -4  15   6       25.04       13.50      7.65 o 
  -3  15   6        1.08       -1.71      5.67 o 
  -2  15   6        1.69        6.84      3.51 o 
  -1  15   6        6.56        5.76      5.04 o 
   0  15   6        0.94        1.12      3.96 o 
   1  15   6      141.18      139.84     13.05 o 
   2  15   6        0.15        7.65      4.86 o 
   3  15   6        2.94       -3.96      6.03 o 
  -4  16   6        0.31       -6.03      6.03 o 
  -3  16   6        1.57        6.21      3.15 o 
  -2  16   6        2.44        4.77      4.41 o 
  -1  16   6        0.91        4.59      3.24 o 
   0  16   6       16.09       13.98      3.46 o 
   1  16   6       21.36       19.35      7.11 o 
   2  16   6        1.77        4.50      5.31 o 
   3  16   6        0.06       -3.06      6.39 o 
  -3  17   6        0.03       -3.69      4.68 o 
  -2  17   6        0.12       -5.31      5.31 o 
  -1  17   6        3.76       -0.81      5.85 o 
   0  17   6        0.96       -0.66      3.46 o 
   1  17   6        4.31        1.71      5.22 o 
   2  17   6        0.73        3.78      4.41 o 
  -3  18   6        1.33        0.99      4.86 o 
  -2  18   6        2.21        1.80      5.94 o 
  -1  18   6        9.03       11.07      5.58 o 
   0  18   6        6.26        0.30      3.91 o 
   1  18   6        0.06       -1.80      5.22 o 
   2  18   6        0.00       -1.98      6.66 o 
  -3  19   6        0.00       -0.99      6.03 o 
  -2  19   6        0.01       -0.90      6.03 o 
  -1  19   6        0.09       -6.39      6.39 o 
   0  19   6       18.07       11.23      4.54 o 
   1  19   6        2.97        0.90      5.22 o 
   2  19   6        0.07       -4.14      6.39 o 
  -2  20   6        8.42       10.89      6.75 o 
  -1  20   6        0.00        4.77      5.58 o 
   0  20   6        0.47       -0.61      4.27 o 
   1  20   6        3.16       -6.21      6.21 o 
  -1  21   6        0.20        4.05      6.30 o 
   0  21   6        0.05        2.47      3.21 o 
  -5   1   7        3.49        1.80      6.21 o 
  -4   1   7        0.03        1.44      3.15 o 
  -3   1   7        4.64        7.65      3.24 o 
  -2   1   7      364.16      390.98     15.30 o 
  -1   1   7        1.97        5.04      2.88 o 
   0   1   7       25.85       26.75      3.02 o 
   1   1   7       20.15       15.03      5.22 o 
   2   1   7        0.05       -1.26      3.60 o 
   3   1   7       81.24       79.55      9.00 o 
   4   1   7        0.12        1.89      4.14 o 
  -5   2   7        1.94        3.51      5.13 o 
  -4   2   7       19.14       20.79      5.22 o 
  -3   2   7        0.06        0.63      3.87 o 
  -2   2   7       20.31       27.09      5.40 o 
  -1   2   7        1.47        4.14      2.43 o 
   0   2   7       26.27       29.65      4.45 o 
   1   2   7       10.17       12.06      3.78 o 
   2   2   7        1.58        3.15      4.23 o 
   3   2   7        4.23        5.31      4.23 o 
   4   2   7        1.59        0.00      4.59 o 
  -5   3   7        7.22        8.01      5.13 o 
  -4   3   7        5.11        1.44      5.67 o 
  -3   3   7       18.24       13.77      4.86 o 
  -2   3   7        0.00       -2.52      2.52 o 
  -1   3   7      136.15      131.74      8.82 o 
   0   3   7       38.43       40.99      3.90 o 
   1   3   7       38.44       38.15      5.67 o 
   2   3   7       27.46       28.98      5.04 o 
   3   3   7        1.26        3.87      2.52 o 
   4   3   7        6.46        6.66      4.77 o 
  -5   4   7        1.07       -6.03      6.03 o 
  -4   4   7       16.89       20.61      6.12 o 
  -3   4   7        0.02        3.69      3.69 o 
  -2   4   7      121.94      118.06      9.09 o 
  -1   4   7       41.53       44.99      6.21 o 
   0   4   7        0.84        3.79      1.79 o 
   1   4   7      176.14      175.20     11.25 o 
   2   4   7        0.00        1.26      3.60 o 
   3   4   7        5.03        5.49      4.32 o 
   4   4   7        0.92        2.88      4.95 o 
  -5   5   7       19.20       23.67      6.03 o 
  -4   5   7       57.84       61.19      8.55 o 
  -3   5   7       62.18       62.63      7.83 o 
  -2   5   7        4.02        8.01      3.60 o 
  -1   5   7       41.67       41.30      6.03 o 
   0   5   7       37.98       32.70      3.88 o 
   1   5   7       51.29       39.86      5.94 o 
   2   5   7       85.01       65.87      8.46 o 
   3   5   7        0.23        4.77      2.70 o 
   4   5   7        3.37       -2.88      5.58 o 
  -5   6   7       13.23       14.85      7.02 o 
  -4   6   7       29.89       26.64      7.65 o 
  -3   6   7       13.95       19.71      4.95 o 
  -2   6   7        0.00       -2.97      2.97 o 
  -1   6   7       50.96       48.86      6.12 o 
   0   6   7      120.02      110.76      8.19 o 
   1   6   7       24.12       16.56      4.77 o 
   2   6   7        0.21       -2.70      4.41 o 
   3   6   7        2.76        0.81      4.05 o 
   4   6   7        2.15       -4.95      5.94 o 
  -5   7   7        3.38        1.89      5.85 o 
  -4   7   7        5.32       11.70      6.21 o 
  -3   7   7       19.68       11.79      6.21 o 
  -2   7   7        0.01        0.00      2.43 o 
  -1   7   7        3.07        2.61      2.88 o 
   0   7   7      103.46      109.81      6.10 o 
   1   7   7        9.19        5.85      3.42 o 
   2   7   7       40.44       26.01      6.75 o 
   3   7   7        0.00        2.43      4.23 o 
   4   7   7        0.02        3.96      4.68 o 
  -5   8   7        0.25        4.77      4.59 o 
  -4   8   7        0.07        1.62      5.67 o 
  -3   8   7      128.31      127.42     11.97 o 
  -2   8   7        0.16        1.17      3.60 o 
  -1   8   7       26.97       33.56      5.04 o 
   0   8   7        5.79        6.39      6.39 o 
   1   8   7        5.96        1.26      4.05 o 
   2   8   7       46.79       34.55      7.56 o 
   3   8   7        6.05        7.56      4.86 o 
   4   8   7        0.04       -4.77      4.77 o 
  -5   9   7        1.71       -1.98      5.22 o 
  -4   9   7        8.44        4.95      5.67 o 
  -3   9   7       34.01       29.96      7.65 o 
  -2   9   7        6.64        4.95      4.59 o 
  -1   9   7      172.70      191.94     11.16 o 
   0   9   7       28.55       25.52      3.70 o 
   1   9   7        0.08       -0.63      3.42 o 
   2   9   7       11.68       13.14      5.67 o 
   3   9   7        3.93        6.93      3.87 o 
  -5  10   7        0.19        8.10      2.88 o 
  -4  10   7        1.71        5.94      3.69 o 
  -3  10   7        5.51        5.76      5.67 o 
  -2  10   7        7.92       14.76      3.78 o 
  -1  10   7       20.77       16.29      5.40 o 
   0  10   7        3.58        6.62      2.43 o 
   1  10   7        9.40        6.57      4.14 o 
   2  10   7        0.04       -2.25      5.04 o 
   3  10   7        6.64        8.01      5.94 o 
  -5  11   7        0.02        5.22      4.23 o 
  -4  11   7       14.27       14.04      6.66 o 
  -3  11   7        0.50        3.78      4.86 o 
  -2  11   7       40.96       37.52      7.38 o 
  -1  11   7      119.50      110.50     10.44 o 
   0  11   7        0.00        1.32      2.20 o 
   1  11   7        7.88       11.70      6.30 o 
   2  11   7       17.74       19.53      6.12 o 
   3  11   7        0.00       -5.31      5.31 o 
  -4  12   7        0.20       -0.90      4.32 o 
  -3  12   7        3.71        6.21      5.22 o 
  -2  12   7        0.37       -2.79      3.60 o 
  -1  12   7       49.46       44.45      7.11 o 
   0  12   7        7.13        6.78      3.11 o 
   1  12   7        0.51       10.80      3.33 o 
   2  12   7        0.07        0.81      5.67 o 
   3  12   7        5.03        6.66      5.76 o 
  -4  13   7        4.74       13.14      5.76 o 
  -3  13   7       33.63       37.52      7.38 o 
  -2  13   7       12.37        4.41      6.21 o 
  -1  13   7        2.12        0.00      4.50 o 
   0  13   7       17.85       18.52      3.49 o 
   1  13   7       12.27        6.03      4.23 o 
   2  13   7        1.54        1.71      4.77 o 
   3  13   7        1.17        6.84      3.51 o 
  -4  14   7        0.16       -1.98      5.67 o 
  -3  14   7        0.00       -0.81      5.04 o 
  -2  14   7        2.37        2.34      3.51 o 
  -1  14   7        4.66        5.85      5.22 o 
   0  14   7       50.47       41.86      5.50 o 
   1  14   7       17.73       26.10      7.38 o 
   2  14   7        0.44        4.41      5.22 o 
   3  14   7        3.80        0.99      5.67 o 
  -4  15   7        7.94       12.15      6.57 o 
  -3  15   7        9.09        8.91      6.03 o 
  -2  15   7        0.40       -0.81      4.32 o 
  -1  15   7        0.12        0.00      3.24 o 
   0  15   7       46.01       42.83      5.34 o 
   1  15   7        0.99        9.90      4.50 o 
   2  15   7        4.13        1.80      6.48 o 
  -3  16   7        1.30        1.89      5.76 o 
  -2  16   7        2.83        8.55      4.50 o 
  -1  16   7        2.60        4.86      4.50 o 
   0  16   7       15.35       15.66      4.30 o 
   1  16   7        4.71        5.22      6.75 o 
   2  16   7        0.72        4.77      3.96 o 
  -3  17   7        0.25        3.87      3.87 o 
  -2  17   7        4.04       10.71      4.41 o 
  -1  17   7        0.58       -0.81      4.59 o 
   0  17   7        1.58        0.07      3.63 o 
   1  17   7       24.14       15.48      6.66 o 
   2  17   7        0.03        7.02      3.60 o 
  -3  18   7        0.29       -2.07      4.77 o 
  -2  18   7        0.77       -5.67      6.48 o 
  -1  18   7        0.01        0.00      4.41 o 
   0  18   7        2.89        7.52      3.35 o 
   1  18   7        8.73       19.17      6.39 o 
  -2  19   7        4.95        3.96      6.21 o 
  -1  19   7        5.69        0.99      4.77 o 
   0  19   7        6.88        8.64      4.39 o 
   1  19   7        2.37        1.98      4.50 o 
  -1  20   7        1.09        4.05      5.85 o 
   0  20   7        4.93        3.81     13.59 o 
  -5   0   8        0.00        1.89      4.77 o 
  -4   0   8        5.90       13.05      4.50 o 
  -3   0   8        9.60       12.24      4.50 o 
  -2   0   8      204.86      245.48     13.23 o 
  -1   0   8       43.57       54.44      5.94 o 
   0   0   8      139.02      137.96      7.18 o 
   1   0   8       77.74       79.46      8.46 o 
   2   0   8        0.54        3.51      4.14 o 
   3   0   8        6.78       10.89      5.13 o 
   4   0   8        2.17        7.11      5.04 o 
  -5   1   8        0.03        5.58      5.04 o 
  -4   1   8       11.22       17.64      4.95 o 
  -3   1   8        5.20       -2.61      4.32 o 
  -2   1   8       58.62       54.35      7.38 o 
  -1   1   8       14.14        9.00      3.60 o 
   0   1   8      131.10      128.24      7.12 o 
   1   1   8        0.80        4.23      2.97 o 
   2   1   8        7.81        3.51      4.50 o 
   3   1   8        8.22       -1.71      5.67 o 
   4   1   8        0.05        2.07      2.88 o 
  -5   2   8        7.83        8.37      5.85 o 
  -4   2   8        1.46        3.87      4.59 o 
  -3   2   8        0.99        1.98      4.05 o 
  -2   2   8        9.34        9.09      4.32 o 
  -1   2   8        4.46        4.23      2.70 o 
   0   2   8      205.20      201.63      8.43 o 
   1   2   8        8.20       14.49      4.41 o 
   2   2   8        6.77       11.97      4.14 o 
   3   2   8        0.00        4.23      4.50 o 
   4   2   8        0.00       -4.86      4.86 o 
  -5   3   8       11.62       11.25      6.93 o 
  -4   3   8        7.05        9.36      6.03 o 
  -3   3   8        9.81        2.61      5.04 o 
  -2   3   8        2.65        1.17      3.24 o 
  -1   3   8        0.62        1.62      2.52 o 
   0   3   8      135.37      131.50      7.06 o 
   1   3   8        5.52        7.29      5.40 o 
   2   3   8       11.08       11.34      4.86 o 
   3   3   8        4.17        5.94      4.77 o 
   4   3   8        0.49        3.06      3.06 o 
  -5   4   8        5.06        0.90      6.21 o 
  -4   4   8        3.37       -4.77      5.49 o 
  -3   4   8       84.95       88.73      9.09 o 
  -2   4   8       10.95        2.97      4.23 o 
  -1   4   8       14.29       15.48      3.78 o 
   0   4   8       35.61       29.02      6.43 o 
   1   4   8      154.50      132.01     11.07 o 
   2   4   8       14.37       23.04      5.40 o 
   3   4   8        5.37        3.42      5.04 o 
  -5   5   8        1.79        2.88      6.03 o 
  -4   5   8       45.85       54.44      8.64 o 
  -3   5   8       14.16       12.96      4.41 o 
  -2   5   8        0.06        0.00      2.97 o 
  -1   5   8        1.64       -1.71      3.51 o 
   0   5   8       11.42       14.79      3.34 o 
   1   5   8      226.42      229.01     14.13 o 
   2   5   8       14.39       12.42      5.04 o 
   3   5   8        0.02       -4.32      4.32 o 
  -5   6   8        0.93        0.00      5.31 o 
  -4   6   8      133.87      103.48     12.78 o 
  -3   6   8        3.26        2.07      4.68 o 
  -2   6   8        6.32        3.69      3.96 o 
  -1   6   8        0.06       -0.54      2.79 o 
   0   6   8        0.39       -0.89      2.58 o 
   1   6   8      217.05      195.00     13.23 o 
   2   6   8        5.54       12.69      4.05 o 
   3   6   8        4.51        8.01      4.59 o 
  -5   7   8        0.67       -3.96      7.02 o 
  -4   7   8        9.36       13.32      5.22 o 
  -3   7   8        2.70        6.39      4.77 o 
  -2   7   8        2.63        3.15      3.06 o 
  -1   7   8        0.73       -0.63      3.87 o 
   0   7   8        0.81        0.70      2.46 o 
   1   7   8       69.90       64.61      8.37 o 
   2   7   8       17.01       13.77      5.58 o 
   3   7   8        2.67       -1.80      6.12 o 
  -5   8   8        0.60       -5.04      5.04 o 
  -4   8   8        0.13        0.81      5.22 o 
  -3   8   8       38.94       37.34      7.47 o 
  -2   8   8        7.16        9.18      4.68 o 
  -1   8   8        0.06       -2.52      4.14 o 
   0   8   8        0.56       -1.36      2.34 o 
   1   8   8        0.48        2.07      4.32 o 
   2   8   8       17.97       16.47      5.94 o 
   3   8   8        0.44       -1.80      5.40 o 
  -5   9   8        1.20       -1.08      6.12 o 
  -4   9   8        2.83        0.00      4.77 o 
  -3   9   8       41.27       37.07      7.92 o 
  -2   9   8        0.57       -2.07      4.59 o 
  -1   9   8       63.02       83.06      8.46 o 
   0   9   8        4.19        5.34      2.92 o 
   1   9   8        0.83       -0.72      3.87 o 
   2   9   8       22.16       21.78      6.12 o 
   3   9   8        4.30        0.90      4.77 o 
  -4  10   8        0.18       -3.60      5.58 o 
  -3  10   8       33.56       17.19      7.11 o 
  -2  10   8        7.91       18.36      5.76 o 
  -1  10   8       10.21        5.40      5.04 o 
   0  10   8       30.36       23.58      4.77 o 
   1  10   8        2.23        3.69      3.51 o 
   2  10   8       15.26       22.50      5.94 o 
   3  10   8        8.67        4.86      5.76 o 
  -4  11   8        0.02        3.69      4.32 o 
  -3  11   8        1.92       -5.76      5.76 o 
  -2  11   8        0.72        1.44      3.78 o 
  -1  11   8        6.16        0.72      4.59 o 
   0  11   8        0.02        5.34      2.77 o 
   1  11   8        2.22       12.24      3.06 o 
   2  11   8        2.76        0.90      4.77 o 
   3  11   8        0.07       -4.95      6.03 o 
  -4  12   8        1.08       -3.78      5.40 o 
  -3  12   8       12.63       19.35      5.76 o 
  -2  12   8        2.52       -3.78      4.68 o 
  -1  12   8        0.27        5.85      4.14 o 
   0  12   8       11.91       15.99      3.37 o 
   1  12   8        1.28        7.11      3.60 o 
   2  12   8        1.45        2.70      5.13 o 
   3  12   8        1.13       -3.06      5.94 o 
  -4  13   8        1.31        3.96      5.76 o 
  -3  13   8        1.17       -0.90      5.13 o 
  -2  13   8        1.34       -4.77      5.13 o 
  -1  13   8        0.02       -2.25      4.41 o 
   0  13   8        1.97       -3.20      3.20 o 
   1  13   8        1.33        0.81      3.60 o 
   2  13   8        0.59        0.90      4.59 o 
  -4  14   8       32.43       45.08      9.81 o 
  -3  14   8        0.28       -6.66      6.66 o 
  -2  14   8        1.60        1.71      3.69 o 
  -1  14   8        2.89        5.58      4.41 o 
   0  14   8        0.13       -3.14      3.23 o 
   1  14   8       22.41       25.92      7.92 o 
   2  14   8        0.57        5.76      5.22 o 
  -3  15   8        0.60       -0.90      5.13 o 
  -2  15   8        4.82        4.32      5.58 o 
  -1  15   8        6.74       11.70      4.23 o 
   0  15   8        1.48        2.11      2.70 o 
   1  15   8       28.01       28.80      7.11 o 
   2  15   8        2.47        6.93      5.58 o 
  -3  16   8        2.79        6.93      4.32 o 
  -2  16   8        0.02       -1.80      4.23 o 
  -1  16   8        2.74        7.02      4.95 o 
   0  16   8        0.56       -2.99      3.55 o 
   1  16   8       13.34       16.02      7.92 o 
   2  16   8        1.10        1.08      5.76 o 
  -3  17   8        2.54        5.13      4.95 o 
  -2  17   8        1.45       -2.88      4.41 o 
  -1  17   8        0.28       -2.79      4.77 o 
   0  17   8        8.51       11.16      3.74 o 
   1  17   8        0.11       -6.48      6.48 o 
  -2  18   8        0.34        5.04      3.33 o 
  -1  18   8        0.00        0.99      4.86 o 
   0  18   8       23.49       38.23      5.83 o 
   1  18   8        0.01        4.14      5.49 o 
  -1  19   8        0.71       -6.12      6.12 o 
   0  19   8       17.96       13.97      5.82 o 
  -5   1   9       12.57       17.73      8.37 o 
  -4   1   9        7.23        9.18      4.95 o 
  -3   1   9        1.92        2.16      3.24 o 
  -2   1   9       27.96       30.77      6.66 o 
  -1   1   9        3.06        0.63      4.23 o 
   0   1   9      120.91      112.73      7.42 o 
   1   1   9       32.22       34.28      6.39 o 
   2   1   9        0.21        3.15      3.15 o 
   3   1   9        6.78        7.38      5.22 o 
  -5   2   9       26.93       44.54      8.91 o 
  -4   2   9        8.24        5.85      6.21 o 
  -3   2   9       15.54       21.60      6.39 o 
  -2   2   9        4.45       11.61      4.14 o 
  -1   2   9        3.17        8.01      3.78 o 
   0   2   9       31.11       36.82      4.96 o 
   1   2   9        2.24        4.86      3.87 o 
   2   2   9       20.24       15.84      6.84 o 
   3   2   9        0.18        5.58      4.59 o 
  -5   3   9        1.07       -0.99      7.29 o 
  -4   3   9        4.66       16.83      4.77 o 
  -3   3   9       30.56       31.22      8.37 o 
  -2   3   9        0.31        1.35      4.05 o 
  -1   3   9       17.03       16.83      4.14 o 
   0   3   9       59.72       52.96      5.34 o 
   1   3   9       10.04        5.58      4.59 o 
   2   3   9       14.62       23.13      6.48 o 
   3   3   9        2.45        0.00      3.96 o 
  -5   4   9        0.13       -5.04      5.58 o 
  -4   4   9       21.03       34.01      6.48 o 
  -3   4   9       12.18       13.23      5.94 o 
  -2   4   9        2.65        2.61      3.51 o 
  -1   4   9        0.03        1.26      2.79 o 
   0   4   9        1.79        3.50      2.70 o 
   1   4   9       30.74       26.10      4.95 o 
   2   4   9       32.71       49.22      7.47 o 
   3   4   9        0.03       -5.67      5.67 o 
  -5   5   9        2.45        7.11      4.41 o 
  -4   5   9       28.94       35.36      8.91 o 
  -3   5   9        0.15        0.00      4.50 o 
  -2   5   9        0.49        2.07      2.61 o 
  -1   5   9        9.96        7.11      3.78 o 
   0   5   9        1.82        2.27      2.58 o 
   1   5   9        6.81        8.64      4.68 o 
   2   5   9        0.07       -4.95      4.95 o 
   3   5   9        2.05        4.77      3.96 o 
  -5   6   9        0.34       -5.94      5.94 o 
  -4   6   9        9.05        7.02      6.21 o 
  -3   6   9        1.39       -4.86      4.86 o 
  -2   6   9       17.46       26.91      5.22 o 
  -1   6   9        5.91        7.29      4.77 o 
   0   6   9        2.06        2.83      4.72 o 
   1   6   9        0.01        1.44      3.24 o 
   2   6   9        0.05       -1.71      3.87 o 
   3   6   9        8.67       19.44      4.32 o 
  -4   7   9        4.66        4.50      4.32 o 
  -3   7   9        3.24       -5.49      5.49 o 
  -2   7   9       15.93       18.36      4.68 o 
  -1   7   9        4.47        2.07      3.51 o 
   0   7   9        0.52       -0.80      2.43 o 
   1   7   9       31.64       42.74      6.75 o 
   2   7   9        0.00       -2.52      3.33 o 
   3   7   9        6.85        9.90      6.30 o 
  -4   8   9        0.68       -1.80      5.76 o 
  -3   8   9       17.05       14.40      5.85 o 
  -2   8   9       28.82       24.03      6.75 o 
  -1   8   9        6.84        9.81      3.96 o 
   0   8   9        0.96       -3.26      3.26 o 
   1   8   9        5.23       13.86      4.23 o 
   2   8   9        0.01        0.00      4.77 o 
   3   8   9        7.50        0.99      7.11 o 
  -4   9   9        2.46        6.57      6.57 o 
  -3   9   9        0.49       -4.95      5.67 o 
  -2   9   9       23.36       21.78      6.03 o 
  -1   9   9       28.71       25.92      6.39 o 
   0   9   9        1.78        1.68      4.05 o 
   1   9   9        4.59       11.07      3.51 o 
   2   9   9        1.99       10.71      4.41 o 
   3   9   9        1.13        1.08      6.75 o 
  -4  10   9        0.01        5.76      5.22 o 
  -3  10   9        0.42        1.71      4.32 o 
  -2  10   9        0.55       -0.81      4.14 o 
  -1  10   9        1.35       -1.53      4.32 o 
   0  10   9        0.48       -3.01      3.01 o 
   1  10   9        2.80        6.57      3.69 o 
   2  10   9        0.11        0.90      4.59 o 
  -4  11   9        0.63        7.92      4.41 o 
  -3  11   9        0.00       -5.22      6.03 o 
  -2  11   9        1.75        2.43      4.59 o 
  -1  11   9       70.09       59.66      9.81 o 
   0  11   9        0.05       -3.18      3.18 o 
   1  11   9        0.84        7.65      3.87 o 
   2  11   9        3.27        6.66      3.42 o 
  -4  12   9        0.03       10.17      4.77 o 
  -3  12   9        0.75       -3.60      6.03 o 
  -2  12   9        6.97        8.37      5.67 o 
  -1  12   9       20.22       21.78      4.59 o 
   0  12   9        1.17        3.96      2.85 o 
   1  12   9        0.86       -1.71      4.14 o 
   2  12   9        0.02        0.00      5.31 o 
  -3  13   9        3.70        6.57      4.05 o 
  -2  13   9       22.45       17.37      6.48 o 
  -1  13   9        0.03        3.33      3.96 o 
   0  13   9        1.92        2.16      6.84 o 
   1  13   9        4.22        3.60      4.77 o 
   2  13   9        6.22        0.00      6.03 o 
  -3  14   9        3.46        5.85      5.31 o 
  -2  14   9       13.87       22.59      6.30 o 
  -1  14   9        0.25       -1.71      4.59 o 
   0  14   9        3.25       -0.79      3.50 o 
   1  14   9        1.61        1.89      4.86 o 
  -3  15   9        0.56       -3.06      5.76 o 
  -2  15   9        1.20       -5.58      5.58 o 
  -1  15   9        4.43        0.90      5.58 o 
   0  15   9        2.69        6.83      5.58 o 
   1  15   9        0.78       -2.97      4.50 o 
  -2  16   9        0.36        4.95      3.24 o 
  -1  16   9        0.03        1.89      4.86 o 
   0  16   9        1.60       -0.39      4.07 o 
   1  16   9        0.28        3.06      4.68 o 
  -2  17   9        0.66        6.12      4.32 o 
  -1  17   9        0.39        1.98      4.41 o 
   0  17   9        2.74        2.91      4.94 o 
  -4   0  10        5.08       16.20      7.29 o 
  -3   0  10        0.23        5.58      3.42 o 
  -2   0  10        0.36       -2.88      3.69 o 
  -1   0  10       85.58       74.60      9.45 o 
   0   0  10       48.45       54.39      6.20 o 
   1   0  10        6.77       12.42      4.14 o 
   2   0  10        7.98        6.21      5.76 o 
   3   0  10        0.02        0.99      5.13 o 
  -4   1  10        0.10       -6.03      6.03 o 
  -3   1  10        0.03        3.15      3.69 o 
  -2   1  10        0.03       -3.60      3.60 o 
  -1   1  10       66.37       48.14      9.27 o 
   0   1  10      143.58      149.79     14.67 o 
   1   1  10        0.01       -1.53      4.95 o 
   2   1  10        0.07        7.02      4.50 o 
   3   1  10        0.95        2.07      5.76 o 
  -4   2  10        0.43       11.79      4.50 o 
  -3   2  10        1.06       -5.40      5.40 o 
  -2   2  10       10.36        6.57      4.14 o 
  -1   2  10       72.40       65.33      8.82 o 
   0   2  10      111.50      117.11      8.37 o 
   1   2  10        1.11        0.00      4.32 o 
   2   2  10        3.24        0.00      5.76 o 
   3   2  10        0.28        0.99      2.70 o 
  -4   3  10        1.05        3.69      4.86 o 
  -3   3  10        5.05       13.68      4.32 o 
  -2   3  10        2.12        5.13      4.14 o 
  -1   3  10       40.46       44.00      7.47 o 
   0   3  10       22.61       24.42      4.80 o 
   1   3  10        4.12        0.00      4.32 o 
   2   3  10        0.99       -3.60      5.49 o 
   3   3  10        0.35        4.14      5.49 o 
  -4   4  10        4.61       -1.80      6.66 o 
  -3   4  10        7.80        7.29      6.48 o 
  -2   4  10        2.33       -2.97      5.22 o 
  -1   4  10        0.27        1.44      4.41 o 
   0   4  10       27.87       22.28      4.81 o 
   1   4  10        6.89       11.97      4.95 o 
   2   4  10        5.93        9.00      4.77 o 
  -4   5  10       15.97       24.30      7.74 o 
  -3   5  10       13.92        9.09      5.67 o 
  -2   5  10       15.82       27.18      6.12 o 
  -1   5  10        1.36        3.69      3.96 o 
   0   5  10        0.70       -2.93      3.23 o 
   1   5  10       30.35       25.92      6.39 o 
   2   5  10        0.21        8.19      4.14 o 
  -4   6  10        8.59        0.00      6.93 o 
  -3   6  10        5.43       11.70      4.23 o 
  -2   6  10        4.38        3.87      3.69 o 
  -1   6  10        2.44       -4.50      5.49 o 
   0   6  10        0.36        2.47      2.06 o 
   1   6  10        1.74        0.81      5.04 o 
   2   6  10        9.53       13.95      5.31 o 
  -4   7  10        2.89        0.00      6.21 o 
  -3   7  10        0.87       -1.71      5.76 o 
  -2   7  10        4.42        4.77      5.49 o 
  -1   7  10        0.04       -0.81      2.52 o 
   0   7  10        2.30        5.90      3.91 o 
   1   7  10        1.95        6.75      3.15 o 
   2   7  10        1.17        2.88      5.40 o 
  -4   8  10       10.42        8.91      7.47 o 
  -3   8  10        0.78        4.41      4.23 o 
  -2   8  10        0.88        5.67      3.51 o 
  -1   8  10        1.12        4.68      3.87 o 
   0   8  10        0.06        2.81      2.78 o 
   1   8  10       14.80       18.99      5.49 o 
   2   8  10        0.24       -4.86      5.40 o 
  -4   9  10        0.63       -0.99      5.40 o 
  -3   9  10        0.47        0.90      4.50 o 
  -2   9  10        2.29       -2.52      4.77 o 
  -1   9  10       10.46        6.48      5.67 o 
   0   9  10        0.35       -2.75      2.97 o 
   1   9  10        4.19        4.41      5.22 o 
   2   9  10        0.52        2.97      5.13 o 
  -4  10  10        0.00        5.13      4.95 o 
  -3  10  10        0.24        1.80      4.68 o 
  -2  10  10        0.88        4.32      4.59 o 
  -1  10  10        0.01       -1.71      4.86 o 
   0  10  10        0.20        0.48      3.82 o 
   1  10  10        0.06        0.00      5.49 o 
   2  10  10        0.34       -4.05      5.67 o 
  -3  11  10        0.82        2.88      4.32 o 
  -2  11  10        4.35        9.72      2.97 o 
  -1  11  10        0.07        2.61      3.96 o 
   0  11  10        0.05        2.64      2.86 o 
   1  11  10        0.31        4.68      3.87 o 
  -3  12  10        0.02        4.86      5.31 o 
  -2  12  10        0.33        2.79      4.14 o 
  -1  12  10        1.29       -2.70      5.13 o 
   0  12  10        1.01       -4.99      4.99 o 
   1  12  10        0.01        5.76      4.77 o 
  -3  13  10        0.08       -2.07      5.31 o 
  -2  13  10        1.10       -2.79      4.32 o 
  -1  13  10        2.95       11.97      4.59 o 
   0  13  10        0.45       -3.88      3.88 o 
   1  13  10        0.38        1.98      4.50 o 
  -2  14  10        0.06       -5.40      5.40 o 
  -1  14  10        0.50        0.99      4.14 o 
   0  14  10        0.71        0.44      3.72 o 
   1  14  10        0.22       -3.06      5.94 o 
  -2  15  10        0.29       -6.48      6.48 o 
  -1  15  10        0.06       -2.97      5.13 o 
   0  15  10        0.07       -3.10      8.10 o 
  -1  16  10        0.40       -3.06      5.40 o 
  -4   1  11        0.25       -4.95      6.48 o 
  -3   1  11        0.57        0.90      3.87 o 
  -2   1  11        3.80        0.00      4.41 o 
  -1   1  11        0.49       -3.96      5.58 o 
   0   1  11       15.74       20.64      4.90 o 
   1   1  11        7.95        3.51      6.39 o 
   2   1  11        0.30        8.91      4.50 o 
  -4   2  11        0.49        0.00      5.94 o 
  -3   2  11        2.10        1.80      3.96 o 
  -2   2  11        0.00        6.57      4.59 o 
  -1   2  11        5.34        5.58      6.21 o 
   0   2  11        3.31        4.97      3.68 o 
   1   2  11        0.01        1.80      3.33 o 
   2   2  11        7.85        1.98      6.57 o 
  -4   3  11        3.69        3.96      5.22 o 
  -3   3  11        2.70        7.11      5.49 o 
  -2   3  11        1.00        4.95      3.51 o 
  -1   3  11       41.76       38.51      7.92 o 
   0   3  11       11.34       20.35      7.87 o 
   1   3  11        0.23       -0.90      5.22 o 
   2   3  11        4.97        2.97      6.21 o 
  -4   4  11        0.66        8.01      4.50 o 
  -3   4  11       18.44       31.40      6.48 o 
  -2   4  11        2.85        3.33      5.31 o 
  -1   4  11       13.08        4.05      7.65 o 
   0   4  11        0.08        0.20      3.73 o 
   1   4  11        0.14       11.70      3.96 o 
   2   4  11       10.28       12.06      6.93 o 
  -4   5  11        0.08       -3.06      4.68 o 
  -3   5  11        6.03        8.19      6.12 o 
  -2   5  11        3.59        6.75      5.58 o 
  -1   5  11        0.08        3.33      3.87 o 
   0   5  11        0.73        3.36      3.18 o 
   1   5  11        2.45        3.69      4.86 o 
   2   5  11        0.53        2.07      5.22 o 
  -4   6  11        2.40        3.06      4.68 o 
  -3   6  11        0.88       -5.58      5.58 o 
  -2   6  11        0.21       -0.90      5.04 o 
  -1   6  11        9.18       26.01      5.85 o 
   0   6  11        1.32        2.83      3.30 o 
   1   6  11        5.00        4.59      4.41 o 
   2   6  11        0.88        0.00      4.41 o 
  -3   7  11        0.80        3.78      5.49 o 
  -2   7  11       37.43       39.50      9.45 o 
  -1   7  11        4.63       -5.31      5.31 o 
   0   7  11        1.17       -1.87      3.73 o 
   1   7  11       12.12       24.48      7.38 o 
  -3   8  11        0.04       -5.76      7.02 o 
  -2   8  11        4.11        4.50      4.32 o 
  -1   8  11        0.13       -1.80      4.68 o 
   0   8  11        0.24       -1.44      5.85 o 
   1   8  11        0.30       -6.12      6.12 o 
  -3   9  11        0.11        3.96      4.59 o 
  -2   9  11        1.63       -0.90      4.41 o 
  -1   9  11        2.55        4.50      4.32 o 
   0   9  11        1.15        2.35      3.29 o 
   1   9  11        2.27       12.78      3.51 o 
  -3  10  11        0.07       -3.06      4.59 o 
  -2  10  11        0.87       -4.68      4.68 o 
  -1  10  11        1.65        8.28      4.23 o 
   0  10  11        1.31       -0.59      4.72 o 
   1  10  11        0.75        0.99      5.58 o 
  -3  11  11        0.87        7.20      4.50 o 
  -2  11  11        0.40       -6.03      6.03 o 
  -1  11  11        1.14       -0.99      5.67 o 
   0  11  11        4.72        5.88      3.94 o 
   1  11  11        0.08       -2.07      5.49 o 
  -2  12  11        0.16       -6.84      6.84 o 
  -1  12  11        0.20        4.95      5.31 o 
   0  12  11        1.40       -4.00      4.20 o 
  -2  13  11        1.32        4.14      4.86 o 
  -1  13  11        0.04       -0.99      3.33 o 
   0  13  11        0.02       -2.44      3.31 o 
  -3   0  12        0.45       -1.98      3.87 o 
  -2   0  12        0.46        5.49      4.41 o 
  -1   0  12       16.23       15.21      6.48 o 
   0   0  12       12.81       16.98      4.04 o 
   1   0  12        0.11        2.97      4.50 o 
  -3   1  12        2.84        0.00      4.77 o 
  -2   1  12        0.27       -5.22      5.22 o 
  -1   1  12       15.75       30.41      6.48 o 
   0   1  12        0.98       -0.26      4.14 o 
   1   1  12        3.95        4.95      7.20 o 
  -3   2  12        1.07        7.83      4.95 o 
  -2   2  12        0.34        7.29      4.14 o 
  -1   2  12       37.04       45.80      8.64 o 
   0   2  12        5.44        7.99      3.30 o 
   1   2  12        0.17       -6.39      6.39 o 
  -3   3  12        1.79       -2.97      6.12 o 
  -2   3  12        0.00       -1.89      5.40 o 
  -1   3  12       17.14       25.38      6.93 o 
   0   3  12        0.40        1.53      3.73 o 
   1   3  12        4.27        2.97      3.87 o 
  -3   4  12        0.01       -4.95      5.49 o 
  -2   4  12       11.38       21.42      5.94 o 
  -1   4  12        0.13        0.90      6.39 o 
   0   4  12        2.37        4.64      6.57 o 
   1   4  12        0.15        3.06      5.22 o 
  -3   5  12        0.00        1.98      5.13 o 
  -2   5  12       31.06       40.49      8.01 o 
  -1   5  12        0.76        3.69      3.69 o 
   0   5  12        0.00        5.13      2.61 o 
   1   5  12        0.02       12.24      4.32 o 
  -3   6  12        0.69        0.00      3.51 o 
  -2   6  12        9.30       13.41      7.20 o 
  -1   6  12        0.43        4.68      4.50 o 
   0   6  12        0.02        0.99      2.99 o 
   1   6  12        0.03        3.06      5.94 o 
  -3   7  12        4.28       -5.13      6.30 o 
  -2   7  12        1.80        5.85      5.31 o 
  -1   7  12        1.20        0.99      4.14 o 
   0   7  12        0.11       -0.99      3.85 o 
  -2   8  12        0.01        5.94      4.86 o 
  -1   8  12        2.72        2.97      5.04 o 
   0   8  12        0.02        2.09      8.50 o 
  -2   9  12        0.05        5.04      4.14 o 
  -1   9  12        0.25       -3.96      6.12 o 
   0   9  12        2.02        5.67      7.15 o 
  -1  10  12        0.22        0.99      5.67 o 
  -2   1  13        0.38        2.07      6.30 o 
  -1   1  13        0.68       -4.05      6.66 o 
   0   1  13        0.01       -3.65      3.75 o 
  -2   2  13        0.00        0.00      4.32 o 
  -1   2  13        1.40        8.10      4.50 o 
   0   2  13        1.22       -0.99      5.58 o 
  -2   3  13        0.17        0.00      4.32 o 
  -1   3  13        1.05        2.07      4.50 o 
  -2   4  13        0.26        4.14      5.49 o 
  -1   4  13        3.83       -3.06      6.84 o 
  -1   5  13        0.00       -5.58      5.58 o 
                                                 
